# Supplementary material for: Integrating Omics and CRISPR Technology for Identification and Verification of Genomic Safe Harbor Loci in the Chicken Genome
Source: Biol Proced Online. 2023 Jun 24;25:18. doi: 10.1186/s12575-023-00210-5 (PMC10290409; doi:10.1186/s12575-023-00210-5)
Supplement: Supplementary file 2 — Additional file 2. Coordinates of chicken defined TAD boundaries. [file 12575_2023_210_MOESM2_ESM.txt]

chr10	520000	759999	chr10	520000	759999	255,0,0	ChEF-all-HindIII-40k.hm.gzipped_matrix
chr10	760000	879999	chr10	760000	879999	255,0,0	ChEF-all-HindIII-40k.hm.gzipped_matrix
chr10	920000	1079999	chr10	920000	1079999	255,0,0	ChEF-all-HindIII-40k.hm.gzipped_matrix
chr10	1080000	1239999	chr10	1080000	1239999	255,0,0	ChEF-all-HindIII-40k.hm.gzipped_matrix
chr10	1240000	1519999	chr10	1240000	1519999	255,0,0	ChEF-all-HindIII-40k.hm.gzipped_matrix
chr10	1640000	1959999	chr10	1640000	1959999	255,0,0	ChEF-all-HindIII-40k.hm.gzipped_matrix
chr10	1960000	2119999	chr10	1960000	2119999	255,0,0	ChEF-all-HindIII-40k.hm.gzipped_matrix
chr10	2120000	2319999	chr10	2120000	2319999	255,0,0	ChEF-all-HindIII-40k.hm.gzipped_matrix
chr10	2400000	2599999	chr10	2400000	2599999	255,0,0	ChEF-all-HindIII-40k.hm.gzipped_matrix
chr10	2840000	2999999	chr10	2840000	2999999	255,0,0	ChEF-all-HindIII-40k.hm.gzipped_matrix
chr10	3000000	3159999	chr10	3000000	3159999	255,0,0	ChEF-all-HindIII-40k.hm.gzipped_matrix
chr10	3160000	3359999	chr10	3160000	3359999	255,0,0	ChEF-all-HindIII-40k.hm.gzipped_matrix
chr10	3360000	3599999	chr10	3360000	3599999	255,0,0	ChEF-all-HindIII-40k.hm.gzipped_matrix
chr10	3600000	3799999	chr10	3600000	3799999	255,0,0	ChEF-all-HindIII-40k.hm.gzipped_matrix
chr10	3800000	3959999	chr10	3800000	3959999	255,0,0	ChEF-all-HindIII-40k.hm.gzipped_matrix
chr10	3960000	4079999	chr10	3960000	4079999	255,0,0	ChEF-all-HindIII-40k.hm.gzipped_matrix
chr10	4080000	4239999	chr10	4080000	4239999	255,0,0	ChEF-all-HindIII-40k.hm.gzipped_matrix
chr10	4240000	4439999	chr10	4240000	4439999	255,0,0	ChEF-all-HindIII-40k.hm.gzipped_matrix
chr10	4440000	5039999	chr10	4440000	5039999	255,0,0	ChEF-all-HindIII-40k.hm.gzipped_matrix
chr10	5040000	5359999	chr10	5040000	5359999	255,0,0	ChEF-all-HindIII-40k.hm.gzipped_matrix
chr10	5440000	5839999	chr10	5440000	5839999	255,0,0	ChEF-all-HindIII-40k.hm.gzipped_matrix
chr10	5840000	5959999	chr10	5840000	5959999	255,0,0	ChEF-all-HindIII-40k.hm.gzipped_matrix
chr10	5960000	6159999	chr10	5960000	6159999	255,0,0	ChEF-all-HindIII-40k.hm.gzipped_matrix
chr10	6160000	6399999	chr10	6160000	6399999	255,0,0	ChEF-all-HindIII-40k.hm.gzipped_matrix
chr10	6400000	6519999	chr10	6400000	6519999	255,0,0	ChEF-all-HindIII-40k.hm.gzipped_matrix
chr10	6520000	6639999	chr10	6520000	6639999	255,0,0	ChEF-all-HindIII-40k.hm.gzipped_matrix
chr10	6640000	6759999	chr10	6640000	6759999	255,0,0	ChEF-all-HindIII-40k.hm.gzipped_matrix
chr10	6840000	6999999	chr10	6840000	6999999	255,0,0	ChEF-all-HindIII-40k.hm.gzipped_matrix
chr10	7000000	7199999	chr10	7000000	7199999	255,0,0	ChEF-all-HindIII-40k.hm.gzipped_matrix
chr10	7200000	7359999	chr10	7200000	7359999	255,0,0	ChEF-all-HindIII-40k.hm.gzipped_matrix
chr10	7360000	7599999	chr10	7360000	7599999	255,0,0	ChEF-all-HindIII-40k.hm.gzipped_matrix
chr10	7600000	7799999	chr10	7600000	7799999	255,0,0	ChEF-all-HindIII-40k.hm.gzipped_matrix
chr10	7880000	7999999	chr10	7880000	7999999	255,0,0	ChEF-all-HindIII-40k.hm.gzipped_matrix
chr10	8000000	8319999	chr10	8000000	8319999	255,0,0	ChEF-all-HindIII-40k.hm.gzipped_matrix
chr10	8320000	8639999	chr10	8320000	8639999	255,0,0	ChEF-all-HindIII-40k.hm.gzipped_matrix
chr10	8640000	8839999	chr10	8640000	8839999	255,0,0	ChEF-all-HindIII-40k.hm.gzipped_matrix
chr10	8840000	8999999	chr10	8840000	8999999	255,0,0	ChEF-all-HindIII-40k.hm.gzipped_matrix
chr10	9000000	9119999	chr10	9000000	9119999	255,0,0	ChEF-all-HindIII-40k.hm.gzipped_matrix
chr10	9120000	9319999	chr10	9120000	9319999	255,0,0	ChEF-all-HindIII-40k.hm.gzipped_matrix
chr10	9320000	10119999	chr10	9320000	10119999	255,0,0	ChEF-all-HindIII-40k.hm.gzipped_matrix
chr10	10120000	10439999	chr10	10120000	10439999	255,0,0	ChEF-all-HindIII-40k.hm.gzipped_matrix
chr10	10440000	10719999	chr10	10440000	10719999	255,0,0	ChEF-all-HindIII-40k.hm.gzipped_matrix
chr10	10720000	10839999	chr10	10720000	10839999	255,0,0	ChEF-all-HindIII-40k.hm.gzipped_matrix
chr10	10880000	11079999	chr10	10880000	11079999	255,0,0	ChEF-all-HindIII-40k.hm.gzipped_matrix
chr10	11080000	11239999	chr10	11080000	11239999	255,0,0	ChEF-all-HindIII-40k.hm.gzipped_matrix
chr10	11240000	11399999	chr10	11240000	11399999	255,0,0	ChEF-all-HindIII-40k.hm.gzipped_matrix
chr10	11400000	11639999	chr10	11400000	11639999	255,0,0	ChEF-all-HindIII-40k.hm.gzipped_matrix
chr10	11640000	12079999	chr10	11640000	12079999	255,0,0	ChEF-all-HindIII-40k.hm.gzipped_matrix
chr10	12080000	12199999	chr10	12080000	12199999	255,0,0	ChEF-all-HindIII-40k.hm.gzipped_matrix
chr10	12200000	12599999	chr10	12200000	12599999	255,0,0	ChEF-all-HindIII-40k.hm.gzipped_matrix
chr10	12600000	12839999	chr10	12600000	12839999	255,0,0	ChEF-all-HindIII-40k.hm.gzipped_matrix
chr10	12840000	12959999	chr10	12840000	12959999	255,0,0	ChEF-all-HindIII-40k.hm.gzipped_matrix
chr10	12960000	13159999	chr10	12960000	13159999	255,0,0	ChEF-all-HindIII-40k.hm.gzipped_matrix
chr10	13160000	13959999	chr10	13160000	13959999	255,0,0	ChEF-all-HindIII-40k.hm.gzipped_matrix
chr10	13960000	14239999	chr10	13960000	14239999	255,0,0	ChEF-all-HindIII-40k.hm.gzipped_matrix
chr10	14240000	14439999	chr10	14240000	14439999	255,0,0	ChEF-all-HindIII-40k.hm.gzipped_matrix
chr10	14440000	14559999	chr10	14440000	14559999	255,0,0	ChEF-all-HindIII-40k.hm.gzipped_matrix
chr10	14560000	14679999	chr10	14560000	14679999	255,0,0	ChEF-all-HindIII-40k.hm.gzipped_matrix
chr10	14680000	14999999	chr10	14680000	14999999	255,0,0	ChEF-all-HindIII-40k.hm.gzipped_matrix
chr10	15120000	15319999	chr10	15120000	15319999	255,0,0	ChEF-all-HindIII-40k.hm.gzipped_matrix
chr10	15320000	15879999	chr10	15320000	15879999	255,0,0	ChEF-all-HindIII-40k.hm.gzipped_matrix
chr10	15880000	16439999	chr10	15880000	16439999	255,0,0	ChEF-all-HindIII-40k.hm.gzipped_matrix
chr10	16440000	16639999	chr10	16440000	16639999	255,0,0	ChEF-all-HindIII-40k.hm.gzipped_matrix
chr10	16640000	16919999	chr10	16640000	16919999	255,0,0	ChEF-all-HindIII-40k.hm.gzipped_matrix
chr10	16920000	17079999	chr10	16920000	17079999	255,0,0	ChEF-all-HindIII-40k.hm.gzipped_matrix
chr10	17080000	17359999	chr10	17080000	17359999	255,0,0	ChEF-all-HindIII-40k.hm.gzipped_matrix
chr10	17360000	17479999	chr10	17360000	17479999	255,0,0	ChEF-all-HindIII-40k.hm.gzipped_matrix
chr10	17480000	17679999	chr10	17480000	17679999	255,0,0	ChEF-all-HindIII-40k.hm.gzipped_matrix
chr10	17680000	17799999	chr10	17680000	17799999	255,0,0	ChEF-all-HindIII-40k.hm.gzipped_matrix
chr10	17800000	18079999	chr10	17800000	18079999	255,0,0	ChEF-all-HindIII-40k.hm.gzipped_matrix
chr10	18080000	18199999	chr10	18080000	18199999	255,0,0	ChEF-all-HindIII-40k.hm.gzipped_matrix
chr10	18200000	18479999	chr10	18200000	18479999	255,0,0	ChEF-all-HindIII-40k.hm.gzipped_matrix
chr10	18560000	18759999	chr10	18560000	18759999	255,0,0	ChEF-all-HindIII-40k.hm.gzipped_matrix
chr10	18760000	18919999	chr10	18760000	18919999	255,0,0	ChEF-all-HindIII-40k.hm.gzipped_matrix
chr10	18920000	19119999	chr10	18920000	19119999	255,0,0	ChEF-all-HindIII-40k.hm.gzipped_matrix
chr10	19160000	19359999	chr10	19160000	19359999	255,0,0	ChEF-all-HindIII-40k.hm.gzipped_matrix
chr10	19360000	19759999	chr10	19360000	19759999	255,0,0	ChEF-all-HindIII-40k.hm.gzipped_matrix
chr10	19760000	19959999	chr10	19760000	19959999	255,0,0	ChEF-all-HindIII-40k.hm.gzipped_matrix
chr10	20040000	20159999	chr10	20040000	20159999	255,0,0	ChEF-all-HindIII-40k.hm.gzipped_matrix
chr10	20160000	20319999	chr10	20160000	20319999	255,0,0	ChEF-all-HindIII-40k.hm.gzipped_matrix
chr11	40000	319999	chr11	40000	319999	255,0,0	ChEF-all-HindIII-40k.hm.gzipped_matrix
chr11	320000	519999	chr11	320000	519999	255,0,0	ChEF-all-HindIII-40k.hm.gzipped_matrix
chr11	520000	799999	chr11	520000	799999	255,0,0	ChEF-all-HindIII-40k.hm.gzipped_matrix
chr11	800000	959999	chr11	800000	959999	255,0,0	ChEF-all-HindIII-40k.hm.gzipped_matrix
chr11	960000	1199999	chr11	960000	1199999	255,0,0	ChEF-all-HindIII-40k.hm.gzipped_matrix
chr11	1200000	1519999	chr11	1200000	1519999	255,0,0	ChEF-all-HindIII-40k.hm.gzipped_matrix
chr11	1520000	1719999	chr11	1520000	1719999	255,0,0	ChEF-all-HindIII-40k.hm.gzipped_matrix
chr11	1720000	1839999	chr11	1720000	1839999	255,0,0	ChEF-all-HindIII-40k.hm.gzipped_matrix
chr11	1840000	1959999	chr11	1840000	1959999	255,0,0	ChEF-all-HindIII-40k.hm.gzipped_matrix
chr11	1960000	2119999	chr11	1960000	2119999	255,0,0	ChEF-all-HindIII-40k.hm.gzipped_matrix
chr11	2200000	2559999	chr11	2200000	2559999	255,0,0	ChEF-all-HindIII-40k.hm.gzipped_matrix
chr11	2560000	2759999	chr11	2560000	2759999	255,0,0	ChEF-all-HindIII-40k.hm.gzipped_matrix
chr11	3320000	3599999	chr11	3320000	3599999	255,0,0	ChEF-all-HindIII-40k.hm.gzipped_matrix
chr11	3600000	3759999	chr11	3600000	3759999	255,0,0	ChEF-all-HindIII-40k.hm.gzipped_matrix
chr11	3760000	3959999	chr11	3760000	3959999	255,0,0	ChEF-all-HindIII-40k.hm.gzipped_matrix
chr11	3960000	5079999	chr11	3960000	5079999	255,0,0	ChEF-all-HindIII-40k.hm.gzipped_matrix
chr11	5080000	5199999	chr11	5080000	5199999	255,0,0	ChEF-all-HindIII-40k.hm.gzipped_matrix
chr11	5200000	5639999	chr11	5200000	5639999	255,0,0	ChEF-all-HindIII-40k.hm.gzipped_matrix
chr11	5640000	6279999	chr11	5640000	6279999	255,0,0	ChEF-all-HindIII-40k.hm.gzipped_matrix
chr11	6280000	6639999	chr11	6280000	6639999	255,0,0	ChEF-all-HindIII-40k.hm.gzipped_matrix
chr11	6640000	6759999	chr11	6640000	6759999	255,0,0	ChEF-all-HindIII-40k.hm.gzipped_matrix
chr11	6760000	7079999	chr11	6760000	7079999	255,0,0	ChEF-all-HindIII-40k.hm.gzipped_matrix
chr11	7080000	7399999	chr11	7080000	7399999	255,0,0	ChEF-all-HindIII-40k.hm.gzipped_matrix
chr11	7400000	7519999	chr11	7400000	7519999	255,0,0	ChEF-all-HindIII-40k.hm.gzipped_matrix
chr11	7520000	7839999	chr11	7520000	7839999	255,0,0	ChEF-all-HindIII-40k.hm.gzipped_matrix
chr11	7840000	7999999	chr11	7840000	7999999	255,0,0	ChEF-all-HindIII-40k.hm.gzipped_matrix
chr11	8000000	8479999	chr11	8000000	8479999	255,0,0	ChEF-all-HindIII-40k.hm.gzipped_matrix
chr11	8480000	8599999	chr11	8480000	8599999	255,0,0	ChEF-all-HindIII-40k.hm.gzipped_matrix
chr11	8600000	9039999	chr11	8600000	9039999	255,0,0	ChEF-all-HindIII-40k.hm.gzipped_matrix
chr11	9040000	9999999	chr11	9040000	9999999	255,0,0	ChEF-all-HindIII-40k.hm.gzipped_matrix
chr11	10000000	10119999	chr11	10000000	10119999	255,0,0	ChEF-all-HindIII-40k.hm.gzipped_matrix
chr11	10240000	10519999	chr11	10240000	10519999	255,0,0	ChEF-all-HindIII-40k.hm.gzipped_matrix
chr11	10520000	10799999	chr11	10520000	10799999	255,0,0	ChEF-all-HindIII-40k.hm.gzipped_matrix
chr11	10800000	10999999	chr11	10800000	10999999	255,0,0	ChEF-all-HindIII-40k.hm.gzipped_matrix
chr11	11000000	11119999	chr11	11000000	11119999	255,0,0	ChEF-all-HindIII-40k.hm.gzipped_matrix
chr11	11120000	11279999	chr11	11120000	11279999	255,0,0	ChEF-all-HindIII-40k.hm.gzipped_matrix
chr11	11280000	11479999	chr11	11280000	11479999	255,0,0	ChEF-all-HindIII-40k.hm.gzipped_matrix
chr11	11480000	11599999	chr11	11480000	11599999	255,0,0	ChEF-all-HindIII-40k.hm.gzipped_matrix
chr11	11600000	12759999	chr11	11600000	12759999	255,0,0	ChEF-all-HindIII-40k.hm.gzipped_matrix
chr11	12760000	13959999	chr11	12760000	13959999	255,0,0	ChEF-all-HindIII-40k.hm.gzipped_matrix
chr11	13960000	14279999	chr11	13960000	14279999	255,0,0	ChEF-all-HindIII-40k.hm.gzipped_matrix
chr11	14280000	15319999	chr11	14280000	15319999	255,0,0	ChEF-all-HindIII-40k.hm.gzipped_matrix
chr11	15320000	15599999	chr11	15320000	15599999	255,0,0	ChEF-all-HindIII-40k.hm.gzipped_matrix
chr11	15680000	15919999	chr11	15680000	15919999	255,0,0	ChEF-all-HindIII-40k.hm.gzipped_matrix
chr11	15920000	16839999	chr11	15920000	16839999	255,0,0	ChEF-all-HindIII-40k.hm.gzipped_matrix
chr11	16840000	16999999	chr11	16840000	16999999	255,0,0	ChEF-all-HindIII-40k.hm.gzipped_matrix
chr11	17080000	17279999	chr11	17080000	17279999	255,0,0	ChEF-all-HindIII-40k.hm.gzipped_matrix
chr11	17280000	17599999	chr11	17280000	17599999	255,0,0	ChEF-all-HindIII-40k.hm.gzipped_matrix
chr11	17600000	17839999	chr11	17600000	17839999	255,0,0	ChEF-all-HindIII-40k.hm.gzipped_matrix
chr11	17840000	18039999	chr11	17840000	18039999	255,0,0	ChEF-all-HindIII-40k.hm.gzipped_matrix
chr11	18040000	18239999	chr11	18040000	18239999	255,0,0	ChEF-all-HindIII-40k.hm.gzipped_matrix
chr11	18240000	18559999	chr11	18240000	18559999	255,0,0	ChEF-all-HindIII-40k.hm.gzipped_matrix
chr11	18560000	18679999	chr11	18560000	18679999	255,0,0	ChEF-all-HindIII-40k.hm.gzipped_matrix
chr11	18680000	18839999	chr11	18680000	18839999	255,0,0	ChEF-all-HindIII-40k.hm.gzipped_matrix
chr11	18840000	18999999	chr11	18840000	18999999	255,0,0	ChEF-all-HindIII-40k.hm.gzipped_matrix
chr11	19000000	19159999	chr11	19000000	19159999	255,0,0	ChEF-all-HindIII-40k.hm.gzipped_matrix
chr11	19160000	19319999	chr11	19160000	19319999	255,0,0	ChEF-all-HindIII-40k.hm.gzipped_matrix
chr11	19320000	19959999	chr11	19320000	19959999	255,0,0	ChEF-all-HindIII-40k.hm.gzipped_matrix
chr11	19960000	20159999	chr11	19960000	20159999	255,0,0	ChEF-all-HindIII-40k.hm.gzipped_matrix
chr12	120000	599999	chr12	120000	599999	255,0,0	ChEF-all-HindIII-40k.hm.gzipped_matrix
chr12	600000	799999	chr12	600000	799999	255,0,0	ChEF-all-HindIII-40k.hm.gzipped_matrix
chr12	800000	959999	chr12	800000	959999	255,0,0	ChEF-all-HindIII-40k.hm.gzipped_matrix
chr12	960000	1239999	chr12	960000	1239999	255,0,0	ChEF-all-HindIII-40k.hm.gzipped_matrix
chr12	1240000	1439999	chr12	1240000	1439999	255,0,0	ChEF-all-HindIII-40k.hm.gzipped_matrix
chr12	1440000	1759999	chr12	1440000	1759999	255,0,0	ChEF-all-HindIII-40k.hm.gzipped_matrix
chr12	1760000	1879999	chr12	1760000	1879999	255,0,0	ChEF-all-HindIII-40k.hm.gzipped_matrix
chr12	1880000	2199999	chr12	1880000	2199999	255,0,0	ChEF-all-HindIII-40k.hm.gzipped_matrix
chr12	2200000	2359999	chr12	2200000	2359999	255,0,0	ChEF-all-HindIII-40k.hm.gzipped_matrix
chr12	2480000	2799999	chr12	2480000	2799999	255,0,0	ChEF-all-HindIII-40k.hm.gzipped_matrix
chr12	2880000	2999999	chr12	2880000	2999999	255,0,0	ChEF-all-HindIII-40k.hm.gzipped_matrix
chr12	3000000	3119999	chr12	3000000	3119999	255,0,0	ChEF-all-HindIII-40k.hm.gzipped_matrix
chr12	3280000	3479999	chr12	3280000	3479999	255,0,0	ChEF-all-HindIII-40k.hm.gzipped_matrix
chr12	3600000	3999999	chr12	3600000	3999999	255,0,0	ChEF-all-HindIII-40k.hm.gzipped_matrix
chr12	4000000	4399999	chr12	4000000	4399999	255,0,0	ChEF-all-HindIII-40k.hm.gzipped_matrix
chr12	4400000	4599999	chr12	4400000	4599999	255,0,0	ChEF-all-HindIII-40k.hm.gzipped_matrix
chr12	4680000	4919999	chr12	4680000	4919999	255,0,0	ChEF-all-HindIII-40k.hm.gzipped_matrix
chr12	4920000	5079999	chr12	4920000	5079999	255,0,0	ChEF-all-HindIII-40k.hm.gzipped_matrix
chr12	5080000	5439999	chr12	5080000	5439999	255,0,0	ChEF-all-HindIII-40k.hm.gzipped_matrix
chr12	5440000	5679999	chr12	5440000	5679999	255,0,0	ChEF-all-HindIII-40k.hm.gzipped_matrix
chr12	5680000	5919999	chr12	5680000	5919999	255,0,0	ChEF-all-HindIII-40k.hm.gzipped_matrix
chr12	5960000	6079999	chr12	5960000	6079999	255,0,0	ChEF-all-HindIII-40k.hm.gzipped_matrix
chr12	6080000	6359999	chr12	6080000	6359999	255,0,0	ChEF-all-HindIII-40k.hm.gzipped_matrix
chr12	6360000	6679999	chr12	6360000	6679999	255,0,0	ChEF-all-HindIII-40k.hm.gzipped_matrix
chr12	6680000	6919999	chr12	6680000	6919999	255,0,0	ChEF-all-HindIII-40k.hm.gzipped_matrix
chr12	6920000	7239999	chr12	6920000	7239999	255,0,0	ChEF-all-HindIII-40k.hm.gzipped_matrix
chr12	7240000	8279999	chr12	7240000	8279999	255,0,0	ChEF-all-HindIII-40k.hm.gzipped_matrix
chr12	8280000	8399999	chr12	8280000	8399999	255,0,0	ChEF-all-HindIII-40k.hm.gzipped_matrix
chr12	8400000	8639999	chr12	8400000	8639999	255,0,0	ChEF-all-HindIII-40k.hm.gzipped_matrix
chr12	8640000	8759999	chr12	8640000	8759999	255,0,0	ChEF-all-HindIII-40k.hm.gzipped_matrix
chr12	8760000	8999999	chr12	8760000	8999999	255,0,0	ChEF-all-HindIII-40k.hm.gzipped_matrix
chr12	9000000	9159999	chr12	9000000	9159999	255,0,0	ChEF-all-HindIII-40k.hm.gzipped_matrix
chr12	9160000	9519999	chr12	9160000	9519999	255,0,0	ChEF-all-HindIII-40k.hm.gzipped_matrix
chr12	9520000	9759999	chr12	9520000	9759999	255,0,0	ChEF-all-HindIII-40k.hm.gzipped_matrix
chr12	9760000	10519999	chr12	9760000	10519999	255,0,0	ChEF-all-HindIII-40k.hm.gzipped_matrix
chr12	10520000	10679999	chr12	10520000	10679999	255,0,0	ChEF-all-HindIII-40k.hm.gzipped_matrix
chr12	10680000	10799999	chr12	10680000	10799999	255,0,0	ChEF-all-HindIII-40k.hm.gzipped_matrix
chr12	10800000	11039999	chr12	10800000	11039999	255,0,0	ChEF-all-HindIII-40k.hm.gzipped_matrix
chr12	11040000	11279999	chr12	11040000	11279999	255,0,0	ChEF-all-HindIII-40k.hm.gzipped_matrix
chr12	11280000	11479999	chr12	11280000	11479999	255,0,0	ChEF-all-HindIII-40k.hm.gzipped_matrix
chr12	11480000	11599999	chr12	11480000	11599999	255,0,0	ChEF-all-HindIII-40k.hm.gzipped_matrix
chr12	11680000	11839999	chr12	11680000	11839999	255,0,0	ChEF-all-HindIII-40k.hm.gzipped_matrix
chr12	11840000	13159999	chr12	11840000	13159999	255,0,0	ChEF-all-HindIII-40k.hm.gzipped_matrix
chr12	13160000	13279999	chr12	13160000	13279999	255,0,0	ChEF-all-HindIII-40k.hm.gzipped_matrix
chr12	13280000	13479999	chr12	13280000	13479999	255,0,0	ChEF-all-HindIII-40k.hm.gzipped_matrix
chr12	13560000	13759999	chr12	13560000	13759999	255,0,0	ChEF-all-HindIII-40k.hm.gzipped_matrix
chr12	13760000	14079999	chr12	13760000	14079999	255,0,0	ChEF-all-HindIII-40k.hm.gzipped_matrix
chr12	14080000	14199999	chr12	14080000	14199999	255,0,0	ChEF-all-HindIII-40k.hm.gzipped_matrix
chr12	14200000	14399999	chr12	14200000	14399999	255,0,0	ChEF-all-HindIII-40k.hm.gzipped_matrix
chr12	14400000	14639999	chr12	14400000	14639999	255,0,0	ChEF-all-HindIII-40k.hm.gzipped_matrix
chr12	14640000	15319999	chr12	14640000	15319999	255,0,0	ChEF-all-HindIII-40k.hm.gzipped_matrix
chr12	15320000	15599999	chr12	15320000	15599999	255,0,0	ChEF-all-HindIII-40k.hm.gzipped_matrix
chr12	15600000	16319999	chr12	15600000	16319999	255,0,0	ChEF-all-HindIII-40k.hm.gzipped_matrix
chr12	16320000	16559999	chr12	16320000	16559999	255,0,0	ChEF-all-HindIII-40k.hm.gzipped_matrix
chr12	16560000	16839999	chr12	16560000	16839999	255,0,0	ChEF-all-HindIII-40k.hm.gzipped_matrix
chr12	16840000	17159999	chr12	16840000	17159999	255,0,0	ChEF-all-HindIII-40k.hm.gzipped_matrix
chr12	17160000	17319999	chr12	17160000	17319999	255,0,0	ChEF-all-HindIII-40k.hm.gzipped_matrix
chr12	17320000	18159999	chr12	17320000	18159999	255,0,0	ChEF-all-HindIII-40k.hm.gzipped_matrix
chr12	18160000	18399999	chr12	18160000	18399999	255,0,0	ChEF-all-HindIII-40k.hm.gzipped_matrix
chr12	18480000	18639999	chr12	18480000	18639999	255,0,0	ChEF-all-HindIII-40k.hm.gzipped_matrix
chr12	18640000	19279999	chr12	18640000	19279999	255,0,0	ChEF-all-HindIII-40k.hm.gzipped_matrix
chr12	19280000	19519999	chr12	19280000	19519999	255,0,0	ChEF-all-HindIII-40k.hm.gzipped_matrix
chr12	19520000	19639999	chr12	19520000	19639999	255,0,0	ChEF-all-HindIII-40k.hm.gzipped_matrix
chr12	19640000	19759999	chr12	19640000	19759999	255,0,0	ChEF-all-HindIII-40k.hm.gzipped_matrix
chr13	640000	799999	chr13	640000	799999	255,0,0	ChEF-all-HindIII-40k.hm.gzipped_matrix
chr13	920000	1159999	chr13	920000	1159999	255,0,0	ChEF-all-HindIII-40k.hm.gzipped_matrix
chr13	1160000	1399999	chr13	1160000	1399999	255,0,0	ChEF-all-HindIII-40k.hm.gzipped_matrix
chr13	1400000	1559999	chr13	1400000	1559999	255,0,0	ChEF-all-HindIII-40k.hm.gzipped_matrix
chr13	1560000	1679999	chr13	1560000	1679999	255,0,0	ChEF-all-HindIII-40k.hm.gzipped_matrix
chr13	1680000	1919999	chr13	1680000	1919999	255,0,0	ChEF-all-HindIII-40k.hm.gzipped_matrix
chr13	1920000	2399999	chr13	1920000	2399999	255,0,0	ChEF-all-HindIII-40k.hm.gzipped_matrix
chr13	2480000	2799999	chr13	2480000	2799999	255,0,0	ChEF-all-HindIII-40k.hm.gzipped_matrix
chr13	2880000	3279999	chr13	2880000	3279999	255,0,0	ChEF-all-HindIII-40k.hm.gzipped_matrix
chr13	3280000	3439999	chr13	3280000	3439999	255,0,0	ChEF-all-HindIII-40k.hm.gzipped_matrix
chr13	3440000	3759999	chr13	3440000	3759999	255,0,0	ChEF-all-HindIII-40k.hm.gzipped_matrix
chr13	3760000	3999999	chr13	3760000	3999999	255,0,0	ChEF-all-HindIII-40k.hm.gzipped_matrix
chr13	4000000	4159999	chr13	4000000	4159999	255,0,0	ChEF-all-HindIII-40k.hm.gzipped_matrix
chr13	4160000	4679999	chr13	4160000	4679999	255,0,0	ChEF-all-HindIII-40k.hm.gzipped_matrix
chr13	4680000	4839999	chr13	4680000	4839999	255,0,0	ChEF-all-HindIII-40k.hm.gzipped_matrix
chr13	4840000	5279999	chr13	4840000	5279999	255,0,0	ChEF-all-HindIII-40k.hm.gzipped_matrix
chr13	5280000	6719999	chr13	5280000	6719999	255,0,0	ChEF-all-HindIII-40k.hm.gzipped_matrix
chr13	6720000	7799999	chr13	6720000	7799999	255,0,0	ChEF-all-HindIII-40k.hm.gzipped_matrix
chr13	7800000	7959999	chr13	7800000	7959999	255,0,0	ChEF-all-HindIII-40k.hm.gzipped_matrix
chr13	7960000	8159999	chr13	7960000	8159999	255,0,0	ChEF-all-HindIII-40k.hm.gzipped_matrix
chr13	8160000	8439999	chr13	8160000	8439999	255,0,0	ChEF-all-HindIII-40k.hm.gzipped_matrix
chr13	8440000	8559999	chr13	8440000	8559999	255,0,0	ChEF-all-HindIII-40k.hm.gzipped_matrix
chr13	8560000	8919999	chr13	8560000	8919999	255,0,0	ChEF-all-HindIII-40k.hm.gzipped_matrix
chr13	8920000	9039999	chr13	8920000	9039999	255,0,0	ChEF-all-HindIII-40k.hm.gzipped_matrix
chr13	9040000	9159999	chr13	9040000	9159999	255,0,0	ChEF-all-HindIII-40k.hm.gzipped_matrix
chr13	9160000	9359999	chr13	9160000	9359999	255,0,0	ChEF-all-HindIII-40k.hm.gzipped_matrix
chr13	9360000	9479999	chr13	9360000	9479999	255,0,0	ChEF-all-HindIII-40k.hm.gzipped_matrix
chr13	9480000	9639999	chr13	9480000	9639999	255,0,0	ChEF-all-HindIII-40k.hm.gzipped_matrix
chr13	9640000	9839999	chr13	9640000	9839999	255,0,0	ChEF-all-HindIII-40k.hm.gzipped_matrix
chr13	9840000	10079999	chr13	9840000	10079999	255,0,0	ChEF-all-HindIII-40k.hm.gzipped_matrix
chr13	10080000	10199999	chr13	10080000	10199999	255,0,0	ChEF-all-HindIII-40k.hm.gzipped_matrix
chr13	10200000	10359999	chr13	10200000	10359999	255,0,0	ChEF-all-HindIII-40k.hm.gzipped_matrix
chr13	10440000	10599999	chr13	10440000	10599999	255,0,0	ChEF-all-HindIII-40k.hm.gzipped_matrix
chr13	10680000	11279999	chr13	10680000	11279999	255,0,0	ChEF-all-HindIII-40k.hm.gzipped_matrix
chr13	11280000	11479999	chr13	11280000	11479999	255,0,0	ChEF-all-HindIII-40k.hm.gzipped_matrix
chr13	11480000	12039999	chr13	11480000	12039999	255,0,0	ChEF-all-HindIII-40k.hm.gzipped_matrix
chr13	12040000	12279999	chr13	12040000	12279999	255,0,0	ChEF-all-HindIII-40k.hm.gzipped_matrix
chr13	12280000	12679999	chr13	12280000	12679999	255,0,0	ChEF-all-HindIII-40k.hm.gzipped_matrix
chr13	12680000	12919999	chr13	12680000	12919999	255,0,0	ChEF-all-HindIII-40k.hm.gzipped_matrix
chr13	13000000	13119999	chr13	13000000	13119999	255,0,0	ChEF-all-HindIII-40k.hm.gzipped_matrix
chr13	13120000	13319999	chr13	13120000	13319999	255,0,0	ChEF-all-HindIII-40k.hm.gzipped_matrix
chr13	13320000	13599999	chr13	13320000	13599999	255,0,0	ChEF-all-HindIII-40k.hm.gzipped_matrix
chr13	13600000	13839999	chr13	13600000	13839999	255,0,0	ChEF-all-HindIII-40k.hm.gzipped_matrix
chr13	13840000	13959999	chr13	13840000	13959999	255,0,0	ChEF-all-HindIII-40k.hm.gzipped_matrix
chr13	13960000	14119999	chr13	13960000	14119999	255,0,0	ChEF-all-HindIII-40k.hm.gzipped_matrix
chr13	14120000	14279999	chr13	14120000	14279999	255,0,0	ChEF-all-HindIII-40k.hm.gzipped_matrix
chr13	14280000	14519999	chr13	14280000	14519999	255,0,0	ChEF-all-HindIII-40k.hm.gzipped_matrix
chr13	14520000	14959999	chr13	14520000	14959999	255,0,0	ChEF-all-HindIII-40k.hm.gzipped_matrix
chr13	14960000	15119999	chr13	14960000	15119999	255,0,0	ChEF-all-HindIII-40k.hm.gzipped_matrix
chr13	15120000	15319999	chr13	15120000	15319999	255,0,0	ChEF-all-HindIII-40k.hm.gzipped_matrix
chr13	15320000	15439999	chr13	15320000	15439999	255,0,0	ChEF-all-HindIII-40k.hm.gzipped_matrix
chr13	15440000	15799999	chr13	15440000	15799999	255,0,0	ChEF-all-HindIII-40k.hm.gzipped_matrix
chr13	15800000	16119999	chr13	15800000	16119999	255,0,0	ChEF-all-HindIII-40k.hm.gzipped_matrix
chr13	16120000	16559999	chr13	16120000	16559999	255,0,0	ChEF-all-HindIII-40k.hm.gzipped_matrix
chr13	16560000	16679999	chr13	16560000	16679999	255,0,0	ChEF-all-HindIII-40k.hm.gzipped_matrix
chr13	16680000	16919999	chr13	16680000	16919999	255,0,0	ChEF-all-HindIII-40k.hm.gzipped_matrix
chr13	16920000	17039999	chr13	16920000	17039999	255,0,0	ChEF-all-HindIII-40k.hm.gzipped_matrix
chr13	17040000	17279999	chr13	17040000	17279999	255,0,0	ChEF-all-HindIII-40k.hm.gzipped_matrix
chr13	17280000	17399999	chr13	17280000	17399999	255,0,0	ChEF-all-HindIII-40k.hm.gzipped_matrix
chr13	17400000	17639999	chr13	17400000	17639999	255,0,0	ChEF-all-HindIII-40k.hm.gzipped_matrix
chr13	17640000	17919999	chr13	17640000	17919999	255,0,0	ChEF-all-HindIII-40k.hm.gzipped_matrix
chr13	17920000	18359999	chr13	17920000	18359999	255,0,0	ChEF-all-HindIII-40k.hm.gzipped_matrix
chr14	40000	199999	chr14	40000	199999	255,0,0	ChEF-all-HindIII-40k.hm.gzipped_matrix
chr14	200000	679999	chr14	200000	679999	255,0,0	ChEF-all-HindIII-40k.hm.gzipped_matrix
chr14	680000	839999	chr14	680000	839999	255,0,0	ChEF-all-HindIII-40k.hm.gzipped_matrix
chr14	840000	999999	chr14	840000	999999	255,0,0	ChEF-all-HindIII-40k.hm.gzipped_matrix
chr14	1000000	1119999	chr14	1000000	1119999	255,0,0	ChEF-all-HindIII-40k.hm.gzipped_matrix
chr14	1120000	1319999	chr14	1120000	1319999	255,0,0	ChEF-all-HindIII-40k.hm.gzipped_matrix
chr14	1320000	1799999	chr14	1320000	1799999	255,0,0	ChEF-all-HindIII-40k.hm.gzipped_matrix
chr14	1800000	2119999	chr14	1800000	2119999	255,0,0	ChEF-all-HindIII-40k.hm.gzipped_matrix
chr14	2200000	2399999	chr14	2200000	2399999	255,0,0	ChEF-all-HindIII-40k.hm.gzipped_matrix
chr14	2400000	2599999	chr14	2400000	2599999	255,0,0	ChEF-all-HindIII-40k.hm.gzipped_matrix
chr14	2600000	3119999	chr14	2600000	3119999	255,0,0	ChEF-all-HindIII-40k.hm.gzipped_matrix
chr14	3120000	3399999	chr14	3120000	3399999	255,0,0	ChEF-all-HindIII-40k.hm.gzipped_matrix
chr14	3400000	4039999	chr14	3400000	4039999	255,0,0	ChEF-all-HindIII-40k.hm.gzipped_matrix
chr14	4040000	4279999	chr14	4040000	4279999	255,0,0	ChEF-all-HindIII-40k.hm.gzipped_matrix
chr14	4280000	4399999	chr14	4280000	4399999	255,0,0	ChEF-all-HindIII-40k.hm.gzipped_matrix
chr14	4400000	4519999	chr14	4400000	4519999	255,0,0	ChEF-all-HindIII-40k.hm.gzipped_matrix
chr14	4520000	4799999	chr14	4520000	4799999	255,0,0	ChEF-all-HindIII-40k.hm.gzipped_matrix
chr14	4800000	5039999	chr14	4800000	5039999	255,0,0	ChEF-all-HindIII-40k.hm.gzipped_matrix
chr14	5040000	5159999	chr14	5040000	5159999	255,0,0	ChEF-all-HindIII-40k.hm.gzipped_matrix
chr14	5160000	5279999	chr14	5160000	5279999	255,0,0	ChEF-all-HindIII-40k.hm.gzipped_matrix
chr14	5280000	5599999	chr14	5280000	5599999	255,0,0	ChEF-all-HindIII-40k.hm.gzipped_matrix
chr14	5600000	5999999	chr14	5600000	5999999	255,0,0	ChEF-all-HindIII-40k.hm.gzipped_matrix
chr14	6000000	6199999	chr14	6000000	6199999	255,0,0	ChEF-all-HindIII-40k.hm.gzipped_matrix
chr14	6200000	6479999	chr14	6200000	6479999	255,0,0	ChEF-all-HindIII-40k.hm.gzipped_matrix
chr14	6560000	6799999	chr14	6560000	6799999	255,0,0	ChEF-all-HindIII-40k.hm.gzipped_matrix
chr14	6800000	6959999	chr14	6800000	6959999	255,0,0	ChEF-all-HindIII-40k.hm.gzipped_matrix
chr14	6960000	7319999	chr14	6960000	7319999	255,0,0	ChEF-all-HindIII-40k.hm.gzipped_matrix
chr14	7320000	7479999	chr14	7320000	7479999	255,0,0	ChEF-all-HindIII-40k.hm.gzipped_matrix
chr14	7480000	7599999	chr14	7480000	7599999	255,0,0	ChEF-all-HindIII-40k.hm.gzipped_matrix
chr14	7600000	7759999	chr14	7600000	7759999	255,0,0	ChEF-all-HindIII-40k.hm.gzipped_matrix
chr14	7760000	8359999	chr14	7760000	8359999	255,0,0	ChEF-all-HindIII-40k.hm.gzipped_matrix
chr14	8440000	8679999	chr14	8440000	8679999	255,0,0	ChEF-all-HindIII-40k.hm.gzipped_matrix
chr14	8680000	8839999	chr14	8680000	8839999	255,0,0	ChEF-all-HindIII-40k.hm.gzipped_matrix
chr14	8840000	9119999	chr14	8840000	9119999	255,0,0	ChEF-all-HindIII-40k.hm.gzipped_matrix
chr14	9120000	9279999	chr14	9120000	9279999	255,0,0	ChEF-all-HindIII-40k.hm.gzipped_matrix
chr14	9280000	9879999	chr14	9280000	9879999	255,0,0	ChEF-all-HindIII-40k.hm.gzipped_matrix
chr14	9880000	10199999	chr14	9880000	10199999	255,0,0	ChEF-all-HindIII-40k.hm.gzipped_matrix
chr14	10200000	11399999	chr14	10200000	11399999	255,0,0	ChEF-all-HindIII-40k.hm.gzipped_matrix
chr14	11400000	11879999	chr14	11400000	11879999	255,0,0	ChEF-all-HindIII-40k.hm.gzipped_matrix
chr14	11880000	11999999	chr14	11880000	11999999	255,0,0	ChEF-all-HindIII-40k.hm.gzipped_matrix
chr14	12000000	12159999	chr14	12000000	12159999	255,0,0	ChEF-all-HindIII-40k.hm.gzipped_matrix
chr14	12160000	12319999	chr14	12160000	12319999	255,0,0	ChEF-all-HindIII-40k.hm.gzipped_matrix
chr14	12480000	12639999	chr14	12480000	12639999	255,0,0	ChEF-all-HindIII-40k.hm.gzipped_matrix
chr14	12640000	12799999	chr14	12640000	12799999	255,0,0	ChEF-all-HindIII-40k.hm.gzipped_matrix
chr14	12800000	12999999	chr14	12800000	12999999	255,0,0	ChEF-all-HindIII-40k.hm.gzipped_matrix
chr14	13000000	13159999	chr14	13000000	13159999	255,0,0	ChEF-all-HindIII-40k.hm.gzipped_matrix
chr14	13160000	13279999	chr14	13160000	13279999	255,0,0	ChEF-all-HindIII-40k.hm.gzipped_matrix
chr14	13280000	13439999	chr14	13280000	13439999	255,0,0	ChEF-all-HindIII-40k.hm.gzipped_matrix
chr14	13440000	13679999	chr14	13440000	13679999	255,0,0	ChEF-all-HindIII-40k.hm.gzipped_matrix
chr14	13680000	13959999	chr14	13680000	13959999	255,0,0	ChEF-all-HindIII-40k.hm.gzipped_matrix
chr14	13960000	14279999	chr14	13960000	14279999	255,0,0	ChEF-all-HindIII-40k.hm.gzipped_matrix
chr14	14360000	14839999	chr14	14360000	14839999	255,0,0	ChEF-all-HindIII-40k.hm.gzipped_matrix
chr14	14840000	15039999	chr14	14840000	15039999	255,0,0	ChEF-all-HindIII-40k.hm.gzipped_matrix
chr15	0	119999	chr15	0	119999	255,0,0	ChEF-all-HindIII-40k.hm.gzipped_matrix
chr15	120000	359999	chr15	120000	359999	255,0,0	ChEF-all-HindIII-40k.hm.gzipped_matrix
chr15	360000	479999	chr15	360000	479999	255,0,0	ChEF-all-HindIII-40k.hm.gzipped_matrix
chr15	480000	639999	chr15	480000	639999	255,0,0	ChEF-all-HindIII-40k.hm.gzipped_matrix
chr15	640000	759999	chr15	640000	759999	255,0,0	ChEF-all-HindIII-40k.hm.gzipped_matrix
chr15	760000	1039999	chr15	760000	1039999	255,0,0	ChEF-all-HindIII-40k.hm.gzipped_matrix
chr15	1040000	1319999	chr15	1040000	1319999	255,0,0	ChEF-all-HindIII-40k.hm.gzipped_matrix
chr15	1320000	1439999	chr15	1320000	1439999	255,0,0	ChEF-all-HindIII-40k.hm.gzipped_matrix
chr15	1520000	2239999	chr15	1520000	2239999	255,0,0	ChEF-all-HindIII-40k.hm.gzipped_matrix
chr15	2240000	2599999	chr15	2240000	2599999	255,0,0	ChEF-all-HindIII-40k.hm.gzipped_matrix
chr15	2720000	3199999	chr15	2720000	3199999	255,0,0	ChEF-all-HindIII-40k.hm.gzipped_matrix
chr15	3200000	3319999	chr15	3200000	3319999	255,0,0	ChEF-all-HindIII-40k.hm.gzipped_matrix
chr15	3320000	3519999	chr15	3320000	3519999	255,0,0	ChEF-all-HindIII-40k.hm.gzipped_matrix
chr15	3520000	4079999	chr15	3520000	4079999	255,0,0	ChEF-all-HindIII-40k.hm.gzipped_matrix
chr15	4080000	4479999	chr15	4080000	4479999	255,0,0	ChEF-all-HindIII-40k.hm.gzipped_matrix
chr15	4520000	4999999	chr15	4520000	4999999	255,0,0	ChEF-all-HindIII-40k.hm.gzipped_matrix
chr15	5000000	5319999	chr15	5000000	5319999	255,0,0	ChEF-all-HindIII-40k.hm.gzipped_matrix
chr15	5320000	5479999	chr15	5320000	5479999	255,0,0	ChEF-all-HindIII-40k.hm.gzipped_matrix
chr15	5480000	5839999	chr15	5480000	5839999	255,0,0	ChEF-all-HindIII-40k.hm.gzipped_matrix
chr15	5840000	5959999	chr15	5840000	5959999	255,0,0	ChEF-all-HindIII-40k.hm.gzipped_matrix
chr15	5960000	6159999	chr15	5960000	6159999	255,0,0	ChEF-all-HindIII-40k.hm.gzipped_matrix
chr15	6160000	6279999	chr15	6160000	6279999	255,0,0	ChEF-all-HindIII-40k.hm.gzipped_matrix
chr15	6280000	6439999	chr15	6280000	6439999	255,0,0	ChEF-all-HindIII-40k.hm.gzipped_matrix
chr15	6440000	6919999	chr15	6440000	6919999	255,0,0	ChEF-all-HindIII-40k.hm.gzipped_matrix
chr15	6920000	7039999	chr15	6920000	7039999	255,0,0	ChEF-all-HindIII-40k.hm.gzipped_matrix
chr15	7040000	7199999	chr15	7040000	7199999	255,0,0	ChEF-all-HindIII-40k.hm.gzipped_matrix
chr15	7200000	7599999	chr15	7200000	7599999	255,0,0	ChEF-all-HindIII-40k.hm.gzipped_matrix
chr15	7600000	7719999	chr15	7600000	7719999	255,0,0	ChEF-all-HindIII-40k.hm.gzipped_matrix
chr15	7720000	7959999	chr15	7720000	7959999	255,0,0	ChEF-all-HindIII-40k.hm.gzipped_matrix
chr15	7960000	8079999	chr15	7960000	8079999	255,0,0	ChEF-all-HindIII-40k.hm.gzipped_matrix
chr15	8080000	8199999	chr15	8080000	8199999	255,0,0	ChEF-all-HindIII-40k.hm.gzipped_matrix
chr15	8200000	8359999	chr15	8200000	8359999	255,0,0	ChEF-all-HindIII-40k.hm.gzipped_matrix
chr15	8440000	8599999	chr15	8440000	8599999	255,0,0	ChEF-all-HindIII-40k.hm.gzipped_matrix
chr15	8600000	8799999	chr15	8600000	8799999	255,0,0	ChEF-all-HindIII-40k.hm.gzipped_matrix
chr15	8800000	9039999	chr15	8800000	9039999	255,0,0	ChEF-all-HindIII-40k.hm.gzipped_matrix
chr15	9040000	9319999	chr15	9040000	9319999	255,0,0	ChEF-all-HindIII-40k.hm.gzipped_matrix
chr15	9320000	9439999	chr15	9320000	9439999	255,0,0	ChEF-all-HindIII-40k.hm.gzipped_matrix
chr15	9520000	9679999	chr15	9520000	9679999	255,0,0	ChEF-all-HindIII-40k.hm.gzipped_matrix
chr15	9680000	9919999	chr15	9680000	9919999	255,0,0	ChEF-all-HindIII-40k.hm.gzipped_matrix
chr15	9920000	10079999	chr15	9920000	10079999	255,0,0	ChEF-all-HindIII-40k.hm.gzipped_matrix
chr15	10160000	10759999	chr15	10160000	10759999	255,0,0	ChEF-all-HindIII-40k.hm.gzipped_matrix
chr15	10760000	10879999	chr15	10760000	10879999	255,0,0	ChEF-all-HindIII-40k.hm.gzipped_matrix
chr15	10880000	11159999	chr15	10880000	11159999	255,0,0	ChEF-all-HindIII-40k.hm.gzipped_matrix
chr15	11240000	11479999	chr15	11240000	11479999	255,0,0	ChEF-all-HindIII-40k.hm.gzipped_matrix
chr15	11480000	11799999	chr15	11480000	11799999	255,0,0	ChEF-all-HindIII-40k.hm.gzipped_matrix
chr15	11800000	12319999	chr15	11800000	12319999	255,0,0	ChEF-all-HindIII-40k.hm.gzipped_matrix
chr15	12320000	12519999	chr15	12320000	12519999	255,0,0	ChEF-all-HindIII-40k.hm.gzipped_matrix
chr15	12520000	12719999	chr15	12520000	12719999	255,0,0	ChEF-all-HindIII-40k.hm.gzipped_matrix
chr17	720000	839999	chr17	720000	839999	255,0,0	ChEF-all-HindIII-40k.hm.gzipped_matrix
chr17	840000	959999	chr17	840000	959999	255,0,0	ChEF-all-HindIII-40k.hm.gzipped_matrix
chr17	960000	1119999	chr17	960000	1119999	255,0,0	ChEF-all-HindIII-40k.hm.gzipped_matrix
chr17	1120000	1399999	chr17	1120000	1399999	255,0,0	ChEF-all-HindIII-40k.hm.gzipped_matrix
chr17	1400000	1559999	chr17	1400000	1559999	255,0,0	ChEF-all-HindIII-40k.hm.gzipped_matrix
chr17	1560000	1759999	chr17	1560000	1759999	255,0,0	ChEF-all-HindIII-40k.hm.gzipped_matrix
chr17	1760000	1959999	chr17	1760000	1959999	255,0,0	ChEF-all-HindIII-40k.hm.gzipped_matrix
chr17	2080000	2279999	chr17	2080000	2279999	255,0,0	ChEF-all-HindIII-40k.hm.gzipped_matrix
chr17	2280000	2399999	chr17	2280000	2399999	255,0,0	ChEF-all-HindIII-40k.hm.gzipped_matrix
chr17	2400000	2559999	chr17	2400000	2559999	255,0,0	ChEF-all-HindIII-40k.hm.gzipped_matrix
chr17	2560000	2959999	chr17	2560000	2959999	255,0,0	ChEF-all-HindIII-40k.hm.gzipped_matrix
chr17	2960000	3159999	chr17	2960000	3159999	255,0,0	ChEF-all-HindIII-40k.hm.gzipped_matrix
chr17	3160000	3359999	chr17	3160000	3359999	255,0,0	ChEF-all-HindIII-40k.hm.gzipped_matrix
chr17	3400000	3839999	chr17	3400000	3839999	255,0,0	ChEF-all-HindIII-40k.hm.gzipped_matrix
chr17	4000000	5119999	chr17	4000000	5119999	255,0,0	ChEF-all-HindIII-40k.hm.gzipped_matrix
chr17	5120000	5399999	chr17	5120000	5399999	255,0,0	ChEF-all-HindIII-40k.hm.gzipped_matrix
chr17	5400000	5519999	chr17	5400000	5519999	255,0,0	ChEF-all-HindIII-40k.hm.gzipped_matrix
chr17	5520000	5679999	chr17	5520000	5679999	255,0,0	ChEF-all-HindIII-40k.hm.gzipped_matrix
chr17	5680000	5919999	chr17	5680000	5919999	255,0,0	ChEF-all-HindIII-40k.hm.gzipped_matrix
chr17	5920000	6159999	chr17	5920000	6159999	255,0,0	ChEF-all-HindIII-40k.hm.gzipped_matrix
chr17	6160000	6319999	chr17	6160000	6319999	255,0,0	ChEF-all-HindIII-40k.hm.gzipped_matrix
chr17	6320000	6679999	chr17	6320000	6679999	255,0,0	ChEF-all-HindIII-40k.hm.gzipped_matrix
chr17	6680000	6799999	chr17	6680000	6799999	255,0,0	ChEF-all-HindIII-40k.hm.gzipped_matrix
chr17	6800000	6999999	chr17	6800000	6999999	255,0,0	ChEF-all-HindIII-40k.hm.gzipped_matrix
chr17	7000000	7239999	chr17	7000000	7239999	255,0,0	ChEF-all-HindIII-40k.hm.gzipped_matrix
chr17	7240000	7359999	chr17	7240000	7359999	255,0,0	ChEF-all-HindIII-40k.hm.gzipped_matrix
chr17	7360000	7519999	chr17	7360000	7519999	255,0,0	ChEF-all-HindIII-40k.hm.gzipped_matrix
chr17	7520000	7639999	chr17	7520000	7639999	255,0,0	ChEF-all-HindIII-40k.hm.gzipped_matrix
chr17	7640000	7839999	chr17	7640000	7839999	255,0,0	ChEF-all-HindIII-40k.hm.gzipped_matrix
chr17	7840000	8039999	chr17	7840000	8039999	255,0,0	ChEF-all-HindIII-40k.hm.gzipped_matrix
chr17	8040000	8199999	chr17	8040000	8199999	255,0,0	ChEF-all-HindIII-40k.hm.gzipped_matrix
chr17	8200000	8359999	chr17	8200000	8359999	255,0,0	ChEF-all-HindIII-40k.hm.gzipped_matrix
chr17	8360000	8479999	chr17	8360000	8479999	255,0,0	ChEF-all-HindIII-40k.hm.gzipped_matrix
chr17	8480000	8679999	chr17	8480000	8679999	255,0,0	ChEF-all-HindIII-40k.hm.gzipped_matrix
chr17	8680000	8879999	chr17	8680000	8879999	255,0,0	ChEF-all-HindIII-40k.hm.gzipped_matrix
chr17	8880000	9159999	chr17	8880000	9159999	255,0,0	ChEF-all-HindIII-40k.hm.gzipped_matrix
chr17	9160000	9279999	chr17	9160000	9279999	255,0,0	ChEF-all-HindIII-40k.hm.gzipped_matrix
chr17	9280000	9479999	chr17	9280000	9479999	255,0,0	ChEF-all-HindIII-40k.hm.gzipped_matrix
chr17	9480000	9879999	chr17	9480000	9879999	255,0,0	ChEF-all-HindIII-40k.hm.gzipped_matrix
chr17	9880000	10079999	chr17	9880000	10079999	255,0,0	ChEF-all-HindIII-40k.hm.gzipped_matrix
chr17	10080000	10479999	chr17	10080000	10479999	255,0,0	ChEF-all-HindIII-40k.hm.gzipped_matrix
chr17	10480000	10759999	chr17	10480000	10759999	255,0,0	ChEF-all-HindIII-40k.hm.gzipped_matrix
chr17	10760000	10879999	chr17	10760000	10879999	255,0,0	ChEF-all-HindIII-40k.hm.gzipped_matrix
chr18	40000	239999	chr18	40000	239999	255,0,0	ChEF-all-HindIII-40k.hm.gzipped_matrix
chr18	240000	359999	chr18	240000	359999	255,0,0	ChEF-all-HindIII-40k.hm.gzipped_matrix
chr18	360000	719999	chr18	360000	719999	255,0,0	ChEF-all-HindIII-40k.hm.gzipped_matrix
chr18	720000	839999	chr18	720000	839999	255,0,0	ChEF-all-HindIII-40k.hm.gzipped_matrix
chr18	840000	1079999	chr18	840000	1079999	255,0,0	ChEF-all-HindIII-40k.hm.gzipped_matrix
chr18	1080000	1719999	chr18	1080000	1719999	255,0,0	ChEF-all-HindIII-40k.hm.gzipped_matrix
chr18	1720000	2079999	chr18	1720000	2079999	255,0,0	ChEF-all-HindIII-40k.hm.gzipped_matrix
chr18	2080000	2199999	chr18	2080000	2199999	255,0,0	ChEF-all-HindIII-40k.hm.gzipped_matrix
chr18	2200000	2359999	chr18	2200000	2359999	255,0,0	ChEF-all-HindIII-40k.hm.gzipped_matrix
chr18	2360000	3039999	chr18	2360000	3039999	255,0,0	ChEF-all-HindIII-40k.hm.gzipped_matrix
chr18	3040000	3439999	chr18	3040000	3439999	255,0,0	ChEF-all-HindIII-40k.hm.gzipped_matrix
chr18	3440000	3559999	chr18	3440000	3559999	255,0,0	ChEF-all-HindIII-40k.hm.gzipped_matrix
chr18	3560000	3759999	chr18	3560000	3759999	255,0,0	ChEF-all-HindIII-40k.hm.gzipped_matrix
chr18	3760000	3879999	chr18	3760000	3879999	255,0,0	ChEF-all-HindIII-40k.hm.gzipped_matrix
chr18	3880000	3999999	chr18	3880000	3999999	255,0,0	ChEF-all-HindIII-40k.hm.gzipped_matrix
chr18	4000000	4199999	chr18	4000000	4199999	255,0,0	ChEF-all-HindIII-40k.hm.gzipped_matrix
chr18	4320000	4519999	chr18	4320000	4519999	255,0,0	ChEF-all-HindIII-40k.hm.gzipped_matrix
chr18	4520000	4679999	chr18	4520000	4679999	255,0,0	ChEF-all-HindIII-40k.hm.gzipped_matrix
chr18	4680000	4839999	chr18	4680000	4839999	255,0,0	ChEF-all-HindIII-40k.hm.gzipped_matrix
chr18	4840000	4999999	chr18	4840000	4999999	255,0,0	ChEF-all-HindIII-40k.hm.gzipped_matrix
chr18	5000000	5159999	chr18	5000000	5159999	255,0,0	ChEF-all-HindIII-40k.hm.gzipped_matrix
chr18	5160000	5919999	chr18	5160000	5919999	255,0,0	ChEF-all-HindIII-40k.hm.gzipped_matrix
chr18	5920000	6039999	chr18	5920000	6039999	255,0,0	ChEF-all-HindIII-40k.hm.gzipped_matrix
chr18	6040000	6359999	chr18	6040000	6359999	255,0,0	ChEF-all-HindIII-40k.hm.gzipped_matrix
chr18	6360000	6479999	chr18	6360000	6479999	255,0,0	ChEF-all-HindIII-40k.hm.gzipped_matrix
chr18	6480000	6639999	chr18	6480000	6639999	255,0,0	ChEF-all-HindIII-40k.hm.gzipped_matrix
chr18	6720000	6839999	chr18	6720000	6839999	255,0,0	ChEF-all-HindIII-40k.hm.gzipped_matrix
chr18	6840000	6959999	chr18	6840000	6959999	255,0,0	ChEF-all-HindIII-40k.hm.gzipped_matrix
chr18	6960000	7119999	chr18	6960000	7119999	255,0,0	ChEF-all-HindIII-40k.hm.gzipped_matrix
chr18	7120000	7239999	chr18	7120000	7239999	255,0,0	ChEF-all-HindIII-40k.hm.gzipped_matrix
chr18	7240000	7399999	chr18	7240000	7399999	255,0,0	ChEF-all-HindIII-40k.hm.gzipped_matrix
chr18	7400000	7519999	chr18	7400000	7519999	255,0,0	ChEF-all-HindIII-40k.hm.gzipped_matrix
chr18	7520000	7799999	chr18	7520000	7799999	255,0,0	ChEF-all-HindIII-40k.hm.gzipped_matrix
chr18	7800000	7919999	chr18	7800000	7919999	255,0,0	ChEF-all-HindIII-40k.hm.gzipped_matrix
chr18	7920000	8079999	chr18	7920000	8079999	255,0,0	ChEF-all-HindIII-40k.hm.gzipped_matrix
chr18	8080000	8439999	chr18	8080000	8439999	255,0,0	ChEF-all-HindIII-40k.hm.gzipped_matrix
chr18	8440000	8959999	chr18	8440000	8959999	255,0,0	ChEF-all-HindIII-40k.hm.gzipped_matrix
chr18	8960000	9079999	chr18	8960000	9079999	255,0,0	ChEF-all-HindIII-40k.hm.gzipped_matrix
chr18	9080000	9199999	chr18	9080000	9199999	255,0,0	ChEF-all-HindIII-40k.hm.gzipped_matrix
chr18	9200000	9359999	chr18	9200000	9359999	255,0,0	ChEF-all-HindIII-40k.hm.gzipped_matrix
chr18	9440000	9639999	chr18	9440000	9639999	255,0,0	ChEF-all-HindIII-40k.hm.gzipped_matrix
chr18	9640000	9759999	chr18	9640000	9759999	255,0,0	ChEF-all-HindIII-40k.hm.gzipped_matrix
chr18	9880000	10039999	chr18	9880000	10039999	255,0,0	ChEF-all-HindIII-40k.hm.gzipped_matrix
chr18	10040000	10199999	chr18	10040000	10199999	255,0,0	ChEF-all-HindIII-40k.hm.gzipped_matrix
chr18	10200000	10479999	chr18	10200000	10479999	255,0,0	ChEF-all-HindIII-40k.hm.gzipped_matrix
chr18	10520000	10639999	chr18	10520000	10639999	255,0,0	ChEF-all-HindIII-40k.hm.gzipped_matrix
chr18	10640000	10759999	chr18	10640000	10759999	255,0,0	ChEF-all-HindIII-40k.hm.gzipped_matrix
chr18	10760000	10999999	chr18	10760000	10999999	255,0,0	ChEF-all-HindIII-40k.hm.gzipped_matrix
chr19	80000	319999	chr19	80000	319999	255,0,0	ChEF-all-HindIII-40k.hm.gzipped_matrix
chr19	320000	479999	chr19	320000	479999	255,0,0	ChEF-all-HindIII-40k.hm.gzipped_matrix
chr19	480000	599999	chr19	480000	599999	255,0,0	ChEF-all-HindIII-40k.hm.gzipped_matrix
chr19	680000	799999	chr19	680000	799999	255,0,0	ChEF-all-HindIII-40k.hm.gzipped_matrix
chr19	800000	1079999	chr19	800000	1079999	255,0,0	ChEF-all-HindIII-40k.hm.gzipped_matrix
chr19	1080000	1319999	chr19	1080000	1319999	255,0,0	ChEF-all-HindIII-40k.hm.gzipped_matrix
chr19	1360000	2479999	chr19	1360000	2479999	255,0,0	ChEF-all-HindIII-40k.hm.gzipped_matrix
chr19	2480000	2639999	chr19	2480000	2639999	255,0,0	ChEF-all-HindIII-40k.hm.gzipped_matrix
chr19	2640000	2759999	chr19	2640000	2759999	255,0,0	ChEF-all-HindIII-40k.hm.gzipped_matrix
chr19	2760000	2879999	chr19	2760000	2879999	255,0,0	ChEF-all-HindIII-40k.hm.gzipped_matrix
chr19	2880000	3079999	chr19	2880000	3079999	255,0,0	ChEF-all-HindIII-40k.hm.gzipped_matrix
chr19	3080000	3199999	chr19	3080000	3199999	255,0,0	ChEF-all-HindIII-40k.hm.gzipped_matrix
chr19	3200000	3399999	chr19	3200000	3399999	255,0,0	ChEF-all-HindIII-40k.hm.gzipped_matrix
chr19	3480000	3599999	chr19	3480000	3599999	255,0,0	ChEF-all-HindIII-40k.hm.gzipped_matrix
chr19	3600000	4079999	chr19	3600000	4079999	255,0,0	ChEF-all-HindIII-40k.hm.gzipped_matrix
chr19	4160000	4319999	chr19	4160000	4319999	255,0,0	ChEF-all-HindIII-40k.hm.gzipped_matrix
chr19	4320000	4479999	chr19	4320000	4479999	255,0,0	ChEF-all-HindIII-40k.hm.gzipped_matrix
chr19	4480000	4879999	chr19	4480000	4879999	255,0,0	ChEF-all-HindIII-40k.hm.gzipped_matrix
chr19	4880000	5039999	chr19	4880000	5039999	255,0,0	ChEF-all-HindIII-40k.hm.gzipped_matrix
chr19	5120000	5319999	chr19	5120000	5319999	255,0,0	ChEF-all-HindIII-40k.hm.gzipped_matrix
chr19	5320000	5439999	chr19	5320000	5439999	255,0,0	ChEF-all-HindIII-40k.hm.gzipped_matrix
chr19	5520000	5639999	chr19	5520000	5639999	255,0,0	ChEF-all-HindIII-40k.hm.gzipped_matrix
chr19	5640000	5799999	chr19	5640000	5799999	255,0,0	ChEF-all-HindIII-40k.hm.gzipped_matrix
chr19	5960000	6079999	chr19	5960000	6079999	255,0,0	ChEF-all-HindIII-40k.hm.gzipped_matrix
chr19	6080000	6239999	chr19	6080000	6239999	255,0,0	ChEF-all-HindIII-40k.hm.gzipped_matrix
chr19	6240000	6359999	chr19	6240000	6359999	255,0,0	ChEF-all-HindIII-40k.hm.gzipped_matrix
chr19	6360000	6479999	chr19	6360000	6479999	255,0,0	ChEF-all-HindIII-40k.hm.gzipped_matrix
chr19	6480000	6639999	chr19	6480000	6639999	255,0,0	ChEF-all-HindIII-40k.hm.gzipped_matrix
chr19	6640000	6799999	chr19	6640000	6799999	255,0,0	ChEF-all-HindIII-40k.hm.gzipped_matrix
chr19	6920000	7079999	chr19	6920000	7079999	255,0,0	ChEF-all-HindIII-40k.hm.gzipped_matrix
chr19	7080000	7199999	chr19	7080000	7199999	255,0,0	ChEF-all-HindIII-40k.hm.gzipped_matrix
chr19	7200000	7319999	chr19	7200000	7319999	255,0,0	ChEF-all-HindIII-40k.hm.gzipped_matrix
chr19	7400000	7519999	chr19	7400000	7519999	255,0,0	ChEF-all-HindIII-40k.hm.gzipped_matrix
chr19	7520000	7639999	chr19	7520000	7639999	255,0,0	ChEF-all-HindIII-40k.hm.gzipped_matrix
chr19	7640000	7959999	chr19	7640000	7959999	255,0,0	ChEF-all-HindIII-40k.hm.gzipped_matrix
chr19	8000000	8199999	chr19	8000000	8199999	255,0,0	ChEF-all-HindIII-40k.hm.gzipped_matrix
chr19	8200000	8519999	chr19	8200000	8519999	255,0,0	ChEF-all-HindIII-40k.hm.gzipped_matrix
chr19	8560000	8719999	chr19	8560000	8719999	255,0,0	ChEF-all-HindIII-40k.hm.gzipped_matrix
chr19	8800000	8999999	chr19	8800000	8999999	255,0,0	ChEF-all-HindIII-40k.hm.gzipped_matrix
chr19	9000000	9119999	chr19	9000000	9119999	255,0,0	ChEF-all-HindIII-40k.hm.gzipped_matrix
chr19	9120000	9319999	chr19	9120000	9319999	255,0,0	ChEF-all-HindIII-40k.hm.gzipped_matrix
chr19	9400000	9559999	chr19	9400000	9559999	255,0,0	ChEF-all-HindIII-40k.hm.gzipped_matrix
chr19	9560000	9919999	chr19	9560000	9919999	255,0,0	ChEF-all-HindIII-40k.hm.gzipped_matrix
chr1	0	359999	chr1	0	359999	255,0,0	ChEF-all-HindIII-40k.hm.gzipped_matrix
chr1	440000	639999	chr1	440000	639999	255,0,0	ChEF-all-HindIII-40k.hm.gzipped_matrix
chr1	680000	799999	chr1	680000	799999	255,0,0	ChEF-all-HindIII-40k.hm.gzipped_matrix
chr1	800000	999999	chr1	800000	999999	255,0,0	ChEF-all-HindIII-40k.hm.gzipped_matrix
chr1	1000000	1239999	chr1	1000000	1239999	255,0,0	ChEF-all-HindIII-40k.hm.gzipped_matrix
chr1	1320000	1439999	chr1	1320000	1439999	255,0,0	ChEF-all-HindIII-40k.hm.gzipped_matrix
chr1	1440000	1879999	chr1	1440000	1879999	255,0,0	ChEF-all-HindIII-40k.hm.gzipped_matrix
chr1	1960000	2279999	chr1	1960000	2279999	255,0,0	ChEF-all-HindIII-40k.hm.gzipped_matrix
chr1	2280000	2519999	chr1	2280000	2519999	255,0,0	ChEF-all-HindIII-40k.hm.gzipped_matrix
chr1	2520000	2879999	chr1	2520000	2879999	255,0,0	ChEF-all-HindIII-40k.hm.gzipped_matrix
chr1	2880000	3039999	chr1	2880000	3039999	255,0,0	ChEF-all-HindIII-40k.hm.gzipped_matrix
chr1	3120000	3519999	chr1	3120000	3519999	255,0,0	ChEF-all-HindIII-40k.hm.gzipped_matrix
chr1	3520000	3639999	chr1	3520000	3639999	255,0,0	ChEF-all-HindIII-40k.hm.gzipped_matrix
chr1	3640000	3759999	chr1	3640000	3759999	255,0,0	ChEF-all-HindIII-40k.hm.gzipped_matrix
chr1	3760000	4079999	chr1	3760000	4079999	255,0,0	ChEF-all-HindIII-40k.hm.gzipped_matrix
chr1	4200000	5039999	chr1	4200000	5039999	255,0,0	ChEF-all-HindIII-40k.hm.gzipped_matrix
chr1	5040000	6039999	chr1	5040000	6039999	255,0,0	ChEF-all-HindIII-40k.hm.gzipped_matrix
chr1	6040000	6159999	chr1	6040000	6159999	255,0,0	ChEF-all-HindIII-40k.hm.gzipped_matrix
chr1	6160000	6319999	chr1	6160000	6319999	255,0,0	ChEF-all-HindIII-40k.hm.gzipped_matrix
chr1	6320000	6719999	chr1	6320000	6719999	255,0,0	ChEF-all-HindIII-40k.hm.gzipped_matrix
chr1	6720000	6839999	chr1	6720000	6839999	255,0,0	ChEF-all-HindIII-40k.hm.gzipped_matrix
chr1	6840000	7119999	chr1	6840000	7119999	255,0,0	ChEF-all-HindIII-40k.hm.gzipped_matrix
chr1	7120000	7279999	chr1	7120000	7279999	255,0,0	ChEF-all-HindIII-40k.hm.gzipped_matrix
chr1	7280000	7439999	chr1	7280000	7439999	255,0,0	ChEF-all-HindIII-40k.hm.gzipped_matrix
chr1	7520000	7639999	chr1	7520000	7639999	255,0,0	ChEF-all-HindIII-40k.hm.gzipped_matrix
chr1	7640000	8039999	chr1	7640000	8039999	255,0,0	ChEF-all-HindIII-40k.hm.gzipped_matrix
chr1	8040000	8439999	chr1	8040000	8439999	255,0,0	ChEF-all-HindIII-40k.hm.gzipped_matrix
chr1	8440000	9039999	chr1	8440000	9039999	255,0,0	ChEF-all-HindIII-40k.hm.gzipped_matrix
chr1	9120000	9359999	chr1	9120000	9359999	255,0,0	ChEF-all-HindIII-40k.hm.gzipped_matrix
chr1	9360000	9639999	chr1	9360000	9639999	255,0,0	ChEF-all-HindIII-40k.hm.gzipped_matrix
chr1	9640000	10079999	chr1	9640000	10079999	255,0,0	ChEF-all-HindIII-40k.hm.gzipped_matrix
chr1	10080000	10559999	chr1	10080000	10559999	255,0,0	ChEF-all-HindIII-40k.hm.gzipped_matrix
chr1	10560000	10799999	chr1	10560000	10799999	255,0,0	ChEF-all-HindIII-40k.hm.gzipped_matrix
chr1	10800000	11199999	chr1	10800000	11199999	255,0,0	ChEF-all-HindIII-40k.hm.gzipped_matrix
chr1	11280000	11439999	chr1	11280000	11439999	255,0,0	ChEF-all-HindIII-40k.hm.gzipped_matrix
chr1	11440000	11839999	chr1	11440000	11839999	255,0,0	ChEF-all-HindIII-40k.hm.gzipped_matrix
chr1	11840000	12439999	chr1	11840000	12439999	255,0,0	ChEF-all-HindIII-40k.hm.gzipped_matrix
chr1	12440000	12679999	chr1	12440000	12679999	255,0,0	ChEF-all-HindIII-40k.hm.gzipped_matrix
chr1	12680000	12799999	chr1	12680000	12799999	255,0,0	ChEF-all-HindIII-40k.hm.gzipped_matrix
chr1	12800000	12919999	chr1	12800000	12919999	255,0,0	ChEF-all-HindIII-40k.hm.gzipped_matrix
chr1	13040000	13399999	chr1	13040000	13399999	255,0,0	ChEF-all-HindIII-40k.hm.gzipped_matrix
chr1	13400000	13719999	chr1	13400000	13719999	255,0,0	ChEF-all-HindIII-40k.hm.gzipped_matrix
chr1	13800000	13999999	chr1	13800000	13999999	255,0,0	ChEF-all-HindIII-40k.hm.gzipped_matrix
chr1	14000000	14199999	chr1	14000000	14199999	255,0,0	ChEF-all-HindIII-40k.hm.gzipped_matrix
chr1	14200000	14559999	chr1	14200000	14559999	255,0,0	ChEF-all-HindIII-40k.hm.gzipped_matrix
chr1	14560000	14759999	chr1	14560000	14759999	255,0,0	ChEF-all-HindIII-40k.hm.gzipped_matrix
chr1	14760000	14879999	chr1	14760000	14879999	255,0,0	ChEF-all-HindIII-40k.hm.gzipped_matrix
chr1	14880000	15079999	chr1	14880000	15079999	255,0,0	ChEF-all-HindIII-40k.hm.gzipped_matrix
chr1	15080000	15239999	chr1	15080000	15239999	255,0,0	ChEF-all-HindIII-40k.hm.gzipped_matrix
chr1	15240000	15399999	chr1	15240000	15399999	255,0,0	ChEF-all-HindIII-40k.hm.gzipped_matrix
chr1	15400000	15719999	chr1	15400000	15719999	255,0,0	ChEF-all-HindIII-40k.hm.gzipped_matrix
chr1	15720000	15919999	chr1	15720000	15919999	255,0,0	ChEF-all-HindIII-40k.hm.gzipped_matrix
chr1	15920000	16039999	chr1	15920000	16039999	255,0,0	ChEF-all-HindIII-40k.hm.gzipped_matrix
chr1	16040000	17159999	chr1	16040000	17159999	255,0,0	ChEF-all-HindIII-40k.hm.gzipped_matrix
chr1	17160000	17519999	chr1	17160000	17519999	255,0,0	ChEF-all-HindIII-40k.hm.gzipped_matrix
chr1	17520000	18759999	chr1	17520000	18759999	255,0,0	ChEF-all-HindIII-40k.hm.gzipped_matrix
chr1	18880000	19999999	chr1	18880000	19999999	255,0,0	ChEF-all-HindIII-40k.hm.gzipped_matrix
chr1	20000000	20239999	chr1	20000000	20239999	255,0,0	ChEF-all-HindIII-40k.hm.gzipped_matrix
chr1	20320000	20439999	chr1	20320000	20439999	255,0,0	ChEF-all-HindIII-40k.hm.gzipped_matrix
chr1	20440000	20799999	chr1	20440000	20799999	255,0,0	ChEF-all-HindIII-40k.hm.gzipped_matrix
chr1	20800000	21799999	chr1	20800000	21799999	255,0,0	ChEF-all-HindIII-40k.hm.gzipped_matrix
chr1	21800000	22079999	chr1	21800000	22079999	255,0,0	ChEF-all-HindIII-40k.hm.gzipped_matrix
chr1	22080000	22279999	chr1	22080000	22279999	255,0,0	ChEF-all-HindIII-40k.hm.gzipped_matrix
chr1	22280000	22719999	chr1	22280000	22719999	255,0,0	ChEF-all-HindIII-40k.hm.gzipped_matrix
chr1	22720000	22919999	chr1	22720000	22919999	255,0,0	ChEF-all-HindIII-40k.hm.gzipped_matrix
chr1	22920000	23159999	chr1	22920000	23159999	255,0,0	ChEF-all-HindIII-40k.hm.gzipped_matrix
chr1	23160000	23359999	chr1	23160000	23359999	255,0,0	ChEF-all-HindIII-40k.hm.gzipped_matrix
chr1	23440000	24279999	chr1	23440000	24279999	255,0,0	ChEF-all-HindIII-40k.hm.gzipped_matrix
chr1	24360000	24679999	chr1	24360000	24679999	255,0,0	ChEF-all-HindIII-40k.hm.gzipped_matrix
chr1	24760000	24879999	chr1	24760000	24879999	255,0,0	ChEF-all-HindIII-40k.hm.gzipped_matrix
chr1	24880000	25239999	chr1	24880000	25239999	255,0,0	ChEF-all-HindIII-40k.hm.gzipped_matrix
chr1	25320000	26439999	chr1	25320000	26439999	255,0,0	ChEF-all-HindIII-40k.hm.gzipped_matrix
chr1	26440000	26919999	chr1	26440000	26919999	255,0,0	ChEF-all-HindIII-40k.hm.gzipped_matrix
chr1	26920000	27279999	chr1	26920000	27279999	255,0,0	ChEF-all-HindIII-40k.hm.gzipped_matrix
chr1	27280000	28439999	chr1	27280000	28439999	255,0,0	ChEF-all-HindIII-40k.hm.gzipped_matrix
chr1	28440000	28719999	chr1	28440000	28719999	255,0,0	ChEF-all-HindIII-40k.hm.gzipped_matrix
chr1	28720000	28959999	chr1	28720000	28959999	255,0,0	ChEF-all-HindIII-40k.hm.gzipped_matrix
chr1	28960000	29079999	chr1	28960000	29079999	255,0,0	ChEF-all-HindIII-40k.hm.gzipped_matrix
chr1	29080000	29479999	chr1	29080000	29479999	255,0,0	ChEF-all-HindIII-40k.hm.gzipped_matrix
chr1	29480000	29599999	chr1	29480000	29599999	255,0,0	ChEF-all-HindIII-40k.hm.gzipped_matrix
chr1	29600000	29919999	chr1	29600000	29919999	255,0,0	ChEF-all-HindIII-40k.hm.gzipped_matrix
chr1	29920000	30119999	chr1	29920000	30119999	255,0,0	ChEF-all-HindIII-40k.hm.gzipped_matrix
chr1	30120000	30559999	chr1	30120000	30559999	255,0,0	ChEF-all-HindIII-40k.hm.gzipped_matrix
chr1	30560000	30759999	chr1	30560000	30759999	255,0,0	ChEF-all-HindIII-40k.hm.gzipped_matrix
chr1	30760000	30919999	chr1	30760000	30919999	255,0,0	ChEF-all-HindIII-40k.hm.gzipped_matrix
chr1	30920000	31199999	chr1	30920000	31199999	255,0,0	ChEF-all-HindIII-40k.hm.gzipped_matrix
chr1	31200000	31439999	chr1	31200000	31439999	255,0,0	ChEF-all-HindIII-40k.hm.gzipped_matrix
chr1	31520000	32159999	chr1	31520000	32159999	255,0,0	ChEF-all-HindIII-40k.hm.gzipped_matrix
chr1	32160000	32879999	chr1	32160000	32879999	255,0,0	ChEF-all-HindIII-40k.hm.gzipped_matrix
chr1	32880000	32999999	chr1	32880000	32999999	255,0,0	ChEF-all-HindIII-40k.hm.gzipped_matrix
chr1	33000000	33279999	chr1	33000000	33279999	255,0,0	ChEF-all-HindIII-40k.hm.gzipped_matrix
chr1	33280000	33399999	chr1	33280000	33399999	255,0,0	ChEF-all-HindIII-40k.hm.gzipped_matrix
chr1	33400000	33639999	chr1	33400000	33639999	255,0,0	ChEF-all-HindIII-40k.hm.gzipped_matrix
chr1	33640000	33799999	chr1	33640000	33799999	255,0,0	ChEF-all-HindIII-40k.hm.gzipped_matrix
chr1	33800000	33999999	chr1	33800000	33999999	255,0,0	ChEF-all-HindIII-40k.hm.gzipped_matrix
chr1	34000000	34399999	chr1	34000000	34399999	255,0,0	ChEF-all-HindIII-40k.hm.gzipped_matrix
chr1	34400000	34719999	chr1	34400000	34719999	255,0,0	ChEF-all-HindIII-40k.hm.gzipped_matrix
chr1	34800000	34999999	chr1	34800000	34999999	255,0,0	ChEF-all-HindIII-40k.hm.gzipped_matrix
chr1	35000000	35279999	chr1	35000000	35279999	255,0,0	ChEF-all-HindIII-40k.hm.gzipped_matrix
chr1	35280000	35399999	chr1	35280000	35399999	255,0,0	ChEF-all-HindIII-40k.hm.gzipped_matrix
chr1	35400000	35519999	chr1	35400000	35519999	255,0,0	ChEF-all-HindIII-40k.hm.gzipped_matrix
chr1	35600000	35879999	chr1	35600000	35879999	255,0,0	ChEF-all-HindIII-40k.hm.gzipped_matrix
chr1	35880000	36079999	chr1	35880000	36079999	255,0,0	ChEF-all-HindIII-40k.hm.gzipped_matrix
chr1	36080000	36399999	chr1	36080000	36399999	255,0,0	ChEF-all-HindIII-40k.hm.gzipped_matrix
chr1	36480000	37439999	chr1	36480000	37439999	255,0,0	ChEF-all-HindIII-40k.hm.gzipped_matrix
chr1	37520000	37799999	chr1	37520000	37799999	255,0,0	ChEF-all-HindIII-40k.hm.gzipped_matrix
chr1	37800000	38039999	chr1	37800000	38039999	255,0,0	ChEF-all-HindIII-40k.hm.gzipped_matrix
chr1	38040000	38319999	chr1	38040000	38319999	255,0,0	ChEF-all-HindIII-40k.hm.gzipped_matrix
chr1	38320000	38599999	chr1	38320000	38599999	255,0,0	ChEF-all-HindIII-40k.hm.gzipped_matrix
chr1	38600000	38759999	chr1	38600000	38759999	255,0,0	ChEF-all-HindIII-40k.hm.gzipped_matrix
chr1	38920000	39439999	chr1	38920000	39439999	255,0,0	ChEF-all-HindIII-40k.hm.gzipped_matrix
chr1	39440000	39599999	chr1	39440000	39599999	255,0,0	ChEF-all-HindIII-40k.hm.gzipped_matrix
chr1	39600000	39839999	chr1	39600000	39839999	255,0,0	ChEF-all-HindIII-40k.hm.gzipped_matrix
chr1	39840000	40239999	chr1	39840000	40239999	255,0,0	ChEF-all-HindIII-40k.hm.gzipped_matrix
chr1	40240000	40399999	chr1	40240000	40399999	255,0,0	ChEF-all-HindIII-40k.hm.gzipped_matrix
chr1	40400000	40719999	chr1	40400000	40719999	255,0,0	ChEF-all-HindIII-40k.hm.gzipped_matrix
chr1	40720000	41639999	chr1	40720000	41639999	255,0,0	ChEF-all-HindIII-40k.hm.gzipped_matrix
chr1	41640000	41759999	chr1	41640000	41759999	255,0,0	ChEF-all-HindIII-40k.hm.gzipped_matrix
chr1	41760000	41919999	chr1	41760000	41919999	255,0,0	ChEF-all-HindIII-40k.hm.gzipped_matrix
chr1	41920000	42199999	chr1	41920000	42199999	255,0,0	ChEF-all-HindIII-40k.hm.gzipped_matrix
chr1	42200000	42839999	chr1	42200000	42839999	255,0,0	ChEF-all-HindIII-40k.hm.gzipped_matrix
chr1	42840000	43159999	chr1	42840000	43159999	255,0,0	ChEF-all-HindIII-40k.hm.gzipped_matrix
chr1	43160000	43399999	chr1	43160000	43399999	255,0,0	ChEF-all-HindIII-40k.hm.gzipped_matrix
chr1	43400000	43759999	chr1	43400000	43759999	255,0,0	ChEF-all-HindIII-40k.hm.gzipped_matrix
chr1	43760000	43879999	chr1	43760000	43879999	255,0,0	ChEF-all-HindIII-40k.hm.gzipped_matrix
chr1	43880000	44159999	chr1	43880000	44159999	255,0,0	ChEF-all-HindIII-40k.hm.gzipped_matrix
chr1	44160000	44599999	chr1	44160000	44599999	255,0,0	ChEF-all-HindIII-40k.hm.gzipped_matrix
chr1	44600000	44879999	chr1	44600000	44879999	255,0,0	ChEF-all-HindIII-40k.hm.gzipped_matrix
chr1	44880000	45159999	chr1	44880000	45159999	255,0,0	ChEF-all-HindIII-40k.hm.gzipped_matrix
chr1	45160000	45359999	chr1	45160000	45359999	255,0,0	ChEF-all-HindIII-40k.hm.gzipped_matrix
chr1	45360000	45559999	chr1	45360000	45559999	255,0,0	ChEF-all-HindIII-40k.hm.gzipped_matrix
chr1	45560000	45679999	chr1	45560000	45679999	255,0,0	ChEF-all-HindIII-40k.hm.gzipped_matrix
chr1	45680000	45959999	chr1	45680000	45959999	255,0,0	ChEF-all-HindIII-40k.hm.gzipped_matrix
chr1	45960000	46639999	chr1	45960000	46639999	255,0,0	ChEF-all-HindIII-40k.hm.gzipped_matrix
chr1	46720000	46919999	chr1	46720000	46919999	255,0,0	ChEF-all-HindIII-40k.hm.gzipped_matrix
chr1	46920000	47199999	chr1	46920000	47199999	255,0,0	ChEF-all-HindIII-40k.hm.gzipped_matrix
chr1	47280000	47399999	chr1	47280000	47399999	255,0,0	ChEF-all-HindIII-40k.hm.gzipped_matrix
chr1	47400000	47679999	chr1	47400000	47679999	255,0,0	ChEF-all-HindIII-40k.hm.gzipped_matrix
chr1	47680000	47799999	chr1	47680000	47799999	255,0,0	ChEF-all-HindIII-40k.hm.gzipped_matrix
chr1	47800000	47919999	chr1	47800000	47919999	255,0,0	ChEF-all-HindIII-40k.hm.gzipped_matrix
chr1	47920000	48079999	chr1	47920000	48079999	255,0,0	ChEF-all-HindIII-40k.hm.gzipped_matrix
chr1	48080000	48199999	chr1	48080000	48199999	255,0,0	ChEF-all-HindIII-40k.hm.gzipped_matrix
chr1	48200000	48359999	chr1	48200000	48359999	255,0,0	ChEF-all-HindIII-40k.hm.gzipped_matrix
chr1	48360000	48759999	chr1	48360000	48759999	255,0,0	ChEF-all-HindIII-40k.hm.gzipped_matrix
chr1	48760000	48999999	chr1	48760000	48999999	255,0,0	ChEF-all-HindIII-40k.hm.gzipped_matrix
chr1	49000000	49199999	chr1	49000000	49199999	255,0,0	ChEF-all-HindIII-40k.hm.gzipped_matrix
chr1	49200000	49479999	chr1	49200000	49479999	255,0,0	ChEF-all-HindIII-40k.hm.gzipped_matrix
chr1	49480000	49759999	chr1	49480000	49759999	255,0,0	ChEF-all-HindIII-40k.hm.gzipped_matrix
chr1	49760000	49959999	chr1	49760000	49959999	255,0,0	ChEF-all-HindIII-40k.hm.gzipped_matrix
chr1	49960000	50159999	chr1	49960000	50159999	255,0,0	ChEF-all-HindIII-40k.hm.gzipped_matrix
chr1	50160000	50279999	chr1	50160000	50279999	255,0,0	ChEF-all-HindIII-40k.hm.gzipped_matrix
chr1	50280000	50599999	chr1	50280000	50599999	255,0,0	ChEF-all-HindIII-40k.hm.gzipped_matrix
chr1	50600000	50719999	chr1	50600000	50719999	255,0,0	ChEF-all-HindIII-40k.hm.gzipped_matrix
chr1	50720000	50839999	chr1	50720000	50839999	255,0,0	ChEF-all-HindIII-40k.hm.gzipped_matrix
chr1	50840000	51039999	chr1	50840000	51039999	255,0,0	ChEF-all-HindIII-40k.hm.gzipped_matrix
chr1	51040000	51159999	chr1	51040000	51159999	255,0,0	ChEF-all-HindIII-40k.hm.gzipped_matrix
chr1	51160000	51279999	chr1	51160000	51279999	255,0,0	ChEF-all-HindIII-40k.hm.gzipped_matrix
chr1	51280000	51439999	chr1	51280000	51439999	255,0,0	ChEF-all-HindIII-40k.hm.gzipped_matrix
chr1	51440000	51759999	chr1	51440000	51759999	255,0,0	ChEF-all-HindIII-40k.hm.gzipped_matrix
chr1	51760000	51879999	chr1	51760000	51879999	255,0,0	ChEF-all-HindIII-40k.hm.gzipped_matrix
chr1	51880000	52039999	chr1	51880000	52039999	255,0,0	ChEF-all-HindIII-40k.hm.gzipped_matrix
chr1	52040000	52199999	chr1	52040000	52199999	255,0,0	ChEF-all-HindIII-40k.hm.gzipped_matrix
chr1	52200000	53039999	chr1	52200000	53039999	255,0,0	ChEF-all-HindIII-40k.hm.gzipped_matrix
chr1	53040000	53159999	chr1	53040000	53159999	255,0,0	ChEF-all-HindIII-40k.hm.gzipped_matrix
chr1	53160000	53279999	chr1	53160000	53279999	255,0,0	ChEF-all-HindIII-40k.hm.gzipped_matrix
chr1	53360000	53679999	chr1	53360000	53679999	255,0,0	ChEF-all-HindIII-40k.hm.gzipped_matrix
chr1	53680000	53919999	chr1	53680000	53919999	255,0,0	ChEF-all-HindIII-40k.hm.gzipped_matrix
chr1	53920000	54279999	chr1	53920000	54279999	255,0,0	ChEF-all-HindIII-40k.hm.gzipped_matrix
chr1	54360000	54679999	chr1	54360000	54679999	255,0,0	ChEF-all-HindIII-40k.hm.gzipped_matrix
chr1	54680000	54799999	chr1	54680000	54799999	255,0,0	ChEF-all-HindIII-40k.hm.gzipped_matrix
chr1	54880000	55159999	chr1	54880000	55159999	255,0,0	ChEF-all-HindIII-40k.hm.gzipped_matrix
chr1	55160000	55559999	chr1	55160000	55559999	255,0,0	ChEF-all-HindIII-40k.hm.gzipped_matrix
chr1	55560000	55799999	chr1	55560000	55799999	255,0,0	ChEF-all-HindIII-40k.hm.gzipped_matrix
chr1	55800000	56079999	chr1	55800000	56079999	255,0,0	ChEF-all-HindIII-40k.hm.gzipped_matrix
chr1	56080000	56199999	chr1	56080000	56199999	255,0,0	ChEF-all-HindIII-40k.hm.gzipped_matrix
chr1	56200000	56399999	chr1	56200000	56399999	255,0,0	ChEF-all-HindIII-40k.hm.gzipped_matrix
chr1	56440000	56719999	chr1	56440000	56719999	255,0,0	ChEF-all-HindIII-40k.hm.gzipped_matrix
chr1	56720000	56959999	chr1	56720000	56959999	255,0,0	ChEF-all-HindIII-40k.hm.gzipped_matrix
chr1	56960000	57079999	chr1	56960000	57079999	255,0,0	ChEF-all-HindIII-40k.hm.gzipped_matrix
chr1	57080000	57359999	chr1	57080000	57359999	255,0,0	ChEF-all-HindIII-40k.hm.gzipped_matrix
chr1	57360000	57599999	chr1	57360000	57599999	255,0,0	ChEF-all-HindIII-40k.hm.gzipped_matrix
chr1	57600000	58199999	chr1	57600000	58199999	255,0,0	ChEF-all-HindIII-40k.hm.gzipped_matrix
chr1	58200000	58479999	chr1	58200000	58479999	255,0,0	ChEF-all-HindIII-40k.hm.gzipped_matrix
chr1	58480000	58839999	chr1	58480000	58839999	255,0,0	ChEF-all-HindIII-40k.hm.gzipped_matrix
chr1	58840000	58959999	chr1	58840000	58959999	255,0,0	ChEF-all-HindIII-40k.hm.gzipped_matrix
chr1	59040000	59159999	chr1	59040000	59159999	255,0,0	ChEF-all-HindIII-40k.hm.gzipped_matrix
chr1	59160000	59479999	chr1	59160000	59479999	255,0,0	ChEF-all-HindIII-40k.hm.gzipped_matrix
chr1	59480000	59599999	chr1	59480000	59599999	255,0,0	ChEF-all-HindIII-40k.hm.gzipped_matrix
chr1	59680000	59999999	chr1	59680000	59999999	255,0,0	ChEF-all-HindIII-40k.hm.gzipped_matrix
chr1	60000000	60319999	chr1	60000000	60319999	255,0,0	ChEF-all-HindIII-40k.hm.gzipped_matrix
chr1	60320000	60599999	chr1	60320000	60599999	255,0,0	ChEF-all-HindIII-40k.hm.gzipped_matrix
chr1	60600000	61039999	chr1	60600000	61039999	255,0,0	ChEF-all-HindIII-40k.hm.gzipped_matrix
chr1	61040000	61199999	chr1	61040000	61199999	255,0,0	ChEF-all-HindIII-40k.hm.gzipped_matrix
chr1	61200000	61679999	chr1	61200000	61679999	255,0,0	ChEF-all-HindIII-40k.hm.gzipped_matrix
chr1	61680000	61919999	chr1	61680000	61919999	255,0,0	ChEF-all-HindIII-40k.hm.gzipped_matrix
chr1	61920000	62199999	chr1	61920000	62199999	255,0,0	ChEF-all-HindIII-40k.hm.gzipped_matrix
chr1	62200000	62519999	chr1	62200000	62519999	255,0,0	ChEF-all-HindIII-40k.hm.gzipped_matrix
chr1	62520000	62799999	chr1	62520000	62799999	255,0,0	ChEF-all-HindIII-40k.hm.gzipped_matrix
chr1	62800000	63159999	chr1	62800000	63159999	255,0,0	ChEF-all-HindIII-40k.hm.gzipped_matrix
chr1	63160000	63999999	chr1	63160000	63999999	255,0,0	ChEF-all-HindIII-40k.hm.gzipped_matrix
chr1	64000000	64559999	chr1	64000000	64559999	255,0,0	ChEF-all-HindIII-40k.hm.gzipped_matrix
chr1	64640000	65199999	chr1	64640000	65199999	255,0,0	ChEF-all-HindIII-40k.hm.gzipped_matrix
chr1	65200000	65359999	chr1	65200000	65359999	255,0,0	ChEF-all-HindIII-40k.hm.gzipped_matrix
chr1	65360000	65479999	chr1	65360000	65479999	255,0,0	ChEF-all-HindIII-40k.hm.gzipped_matrix
chr1	65480000	66519999	chr1	65480000	66519999	255,0,0	ChEF-all-HindIII-40k.hm.gzipped_matrix
chr1	66600000	66919999	chr1	66600000	66919999	255,0,0	ChEF-all-HindIII-40k.hm.gzipped_matrix
chr1	66920000	67039999	chr1	66920000	67039999	255,0,0	ChEF-all-HindIII-40k.hm.gzipped_matrix
chr1	67040000	67239999	chr1	67040000	67239999	255,0,0	ChEF-all-HindIII-40k.hm.gzipped_matrix
chr1	67240000	67639999	chr1	67240000	67639999	255,0,0	ChEF-all-HindIII-40k.hm.gzipped_matrix
chr1	67640000	67919999	chr1	67640000	67919999	255,0,0	ChEF-all-HindIII-40k.hm.gzipped_matrix
chr1	67920000	68039999	chr1	67920000	68039999	255,0,0	ChEF-all-HindIII-40k.hm.gzipped_matrix
chr1	68040000	68199999	chr1	68040000	68199999	255,0,0	ChEF-all-HindIII-40k.hm.gzipped_matrix
chr1	68200000	68359999	chr1	68200000	68359999	255,0,0	ChEF-all-HindIII-40k.hm.gzipped_matrix
chr1	68440000	68599999	chr1	68440000	68599999	255,0,0	ChEF-all-HindIII-40k.hm.gzipped_matrix
chr1	68600000	69079999	chr1	68600000	69079999	255,0,0	ChEF-all-HindIII-40k.hm.gzipped_matrix
chr1	69160000	69279999	chr1	69160000	69279999	255,0,0	ChEF-all-HindIII-40k.hm.gzipped_matrix
chr1	69280000	69679999	chr1	69280000	69679999	255,0,0	ChEF-all-HindIII-40k.hm.gzipped_matrix
chr1	69680000	69879999	chr1	69680000	69879999	255,0,0	ChEF-all-HindIII-40k.hm.gzipped_matrix
chr1	69880000	70279999	chr1	69880000	70279999	255,0,0	ChEF-all-HindIII-40k.hm.gzipped_matrix
chr1	70280000	70599999	chr1	70280000	70599999	255,0,0	ChEF-all-HindIII-40k.hm.gzipped_matrix
chr1	70600000	70959999	chr1	70600000	70959999	255,0,0	ChEF-all-HindIII-40k.hm.gzipped_matrix
chr1	70960000	71279999	chr1	70960000	71279999	255,0,0	ChEF-all-HindIII-40k.hm.gzipped_matrix
chr1	71280000	71399999	chr1	71280000	71399999	255,0,0	ChEF-all-HindIII-40k.hm.gzipped_matrix
chr1	71480000	71719999	chr1	71480000	71719999	255,0,0	ChEF-all-HindIII-40k.hm.gzipped_matrix
chr1	71720000	71879999	chr1	71720000	71879999	255,0,0	ChEF-all-HindIII-40k.hm.gzipped_matrix
chr1	71880000	72079999	chr1	71880000	72079999	255,0,0	ChEF-all-HindIII-40k.hm.gzipped_matrix
chr1	72080000	72199999	chr1	72080000	72199999	255,0,0	ChEF-all-HindIII-40k.hm.gzipped_matrix
chr1	72200000	72319999	chr1	72200000	72319999	255,0,0	ChEF-all-HindIII-40k.hm.gzipped_matrix
chr1	72400000	72919999	chr1	72400000	72919999	255,0,0	ChEF-all-HindIII-40k.hm.gzipped_matrix
chr1	72920000	73119999	chr1	72920000	73119999	255,0,0	ChEF-all-HindIII-40k.hm.gzipped_matrix
chr1	73120000	73439999	chr1	73120000	73439999	255,0,0	ChEF-all-HindIII-40k.hm.gzipped_matrix
chr1	73440000	74399999	chr1	73440000	74399999	255,0,0	ChEF-all-HindIII-40k.hm.gzipped_matrix
chr1	74400000	74599999	chr1	74400000	74599999	255,0,0	ChEF-all-HindIII-40k.hm.gzipped_matrix
chr1	75120000	75319999	chr1	75120000	75319999	255,0,0	ChEF-all-HindIII-40k.hm.gzipped_matrix
chr1	75320000	75519999	chr1	75320000	75519999	255,0,0	ChEF-all-HindIII-40k.hm.gzipped_matrix
chr1	75520000	75759999	chr1	75520000	75759999	255,0,0	ChEF-all-HindIII-40k.hm.gzipped_matrix
chr1	75760000	75999999	chr1	75760000	75999999	255,0,0	ChEF-all-HindIII-40k.hm.gzipped_matrix
chr1	76000000	76159999	chr1	76000000	76159999	255,0,0	ChEF-all-HindIII-40k.hm.gzipped_matrix
chr1	76160000	76439999	chr1	76160000	76439999	255,0,0	ChEF-all-HindIII-40k.hm.gzipped_matrix
chr1	76440000	76759999	chr1	76440000	76759999	255,0,0	ChEF-all-HindIII-40k.hm.gzipped_matrix
chr1	76760000	76919999	chr1	76760000	76919999	255,0,0	ChEF-all-HindIII-40k.hm.gzipped_matrix
chr1	76920000	77239999	chr1	76920000	77239999	255,0,0	ChEF-all-HindIII-40k.hm.gzipped_matrix
chr1	77240000	77359999	chr1	77240000	77359999	255,0,0	ChEF-all-HindIII-40k.hm.gzipped_matrix
chr1	77360000	77639999	chr1	77360000	77639999	255,0,0	ChEF-all-HindIII-40k.hm.gzipped_matrix
chr1	77640000	77839999	chr1	77640000	77839999	255,0,0	ChEF-all-HindIII-40k.hm.gzipped_matrix
chr1	77840000	78119999	chr1	77840000	78119999	255,0,0	ChEF-all-HindIII-40k.hm.gzipped_matrix
chr1	78120000	78239999	chr1	78120000	78239999	255,0,0	ChEF-all-HindIII-40k.hm.gzipped_matrix
chr1	78320000	78439999	chr1	78320000	78439999	255,0,0	ChEF-all-HindIII-40k.hm.gzipped_matrix
chr1	78440000	78999999	chr1	78440000	78999999	255,0,0	ChEF-all-HindIII-40k.hm.gzipped_matrix
chr1	79080000	79319999	chr1	79080000	79319999	255,0,0	ChEF-all-HindIII-40k.hm.gzipped_matrix
chr1	79320000	79439999	chr1	79320000	79439999	255,0,0	ChEF-all-HindIII-40k.hm.gzipped_matrix
chr1	79440000	79799999	chr1	79440000	79799999	255,0,0	ChEF-all-HindIII-40k.hm.gzipped_matrix
chr1	79880000	80119999	chr1	79880000	80119999	255,0,0	ChEF-all-HindIII-40k.hm.gzipped_matrix
chr1	80120000	80359999	chr1	80120000	80359999	255,0,0	ChEF-all-HindIII-40k.hm.gzipped_matrix
chr1	80360000	80599999	chr1	80360000	80599999	255,0,0	ChEF-all-HindIII-40k.hm.gzipped_matrix
chr1	80600000	80799999	chr1	80600000	80799999	255,0,0	ChEF-all-HindIII-40k.hm.gzipped_matrix
chr1	80800000	80959999	chr1	80800000	80959999	255,0,0	ChEF-all-HindIII-40k.hm.gzipped_matrix
chr1	80960000	81279999	chr1	80960000	81279999	255,0,0	ChEF-all-HindIII-40k.hm.gzipped_matrix
chr1	81280000	81839999	chr1	81280000	81839999	255,0,0	ChEF-all-HindIII-40k.hm.gzipped_matrix
chr1	81840000	82239999	chr1	81840000	82239999	255,0,0	ChEF-all-HindIII-40k.hm.gzipped_matrix
chr1	82240000	82439999	chr1	82240000	82439999	255,0,0	ChEF-all-HindIII-40k.hm.gzipped_matrix
chr1	82440000	82999999	chr1	82440000	82999999	255,0,0	ChEF-all-HindIII-40k.hm.gzipped_matrix
chr1	83000000	83159999	chr1	83000000	83159999	255,0,0	ChEF-all-HindIII-40k.hm.gzipped_matrix
chr1	83160000	83399999	chr1	83160000	83399999	255,0,0	ChEF-all-HindIII-40k.hm.gzipped_matrix
chr1	83400000	83599999	chr1	83400000	83599999	255,0,0	ChEF-all-HindIII-40k.hm.gzipped_matrix
chr1	83680000	84079999	chr1	83680000	84079999	255,0,0	ChEF-all-HindIII-40k.hm.gzipped_matrix
chr1	84160000	84559999	chr1	84160000	84559999	255,0,0	ChEF-all-HindIII-40k.hm.gzipped_matrix
chr1	84560000	84839999	chr1	84560000	84839999	255,0,0	ChEF-all-HindIII-40k.hm.gzipped_matrix
chr1	84840000	84959999	chr1	84840000	84959999	255,0,0	ChEF-all-HindIII-40k.hm.gzipped_matrix
chr1	84960000	85279999	chr1	84960000	85279999	255,0,0	ChEF-all-HindIII-40k.hm.gzipped_matrix
chr1	85360000	85519999	chr1	85360000	85519999	255,0,0	ChEF-all-HindIII-40k.hm.gzipped_matrix
chr1	85520000	85639999	chr1	85520000	85639999	255,0,0	ChEF-all-HindIII-40k.hm.gzipped_matrix
chr1	85640000	85999999	chr1	85640000	85999999	255,0,0	ChEF-all-HindIII-40k.hm.gzipped_matrix
chr1	86000000	86559999	chr1	86000000	86559999	255,0,0	ChEF-all-HindIII-40k.hm.gzipped_matrix
chr1	86640000	87159999	chr1	86640000	87159999	255,0,0	ChEF-all-HindIII-40k.hm.gzipped_matrix
chr1	87240000	87599999	chr1	87240000	87599999	255,0,0	ChEF-all-HindIII-40k.hm.gzipped_matrix
chr1	87600000	88399999	chr1	87600000	88399999	255,0,0	ChEF-all-HindIII-40k.hm.gzipped_matrix
chr1	88400000	88799999	chr1	88400000	88799999	255,0,0	ChEF-all-HindIII-40k.hm.gzipped_matrix
chr1	88800000	89679999	chr1	88800000	89679999	255,0,0	ChEF-all-HindIII-40k.hm.gzipped_matrix
chr1	89760000	90719999	chr1	89760000	90719999	255,0,0	ChEF-all-HindIII-40k.hm.gzipped_matrix
chr1	90720000	91199999	chr1	90720000	91199999	255,0,0	ChEF-all-HindIII-40k.hm.gzipped_matrix
chr1	91200000	91359999	chr1	91200000	91359999	255,0,0	ChEF-all-HindIII-40k.hm.gzipped_matrix
chr1	91360000	91559999	chr1	91360000	91559999	255,0,0	ChEF-all-HindIII-40k.hm.gzipped_matrix
chr1	91560000	91679999	chr1	91560000	91679999	255,0,0	ChEF-all-HindIII-40k.hm.gzipped_matrix
chr1	91680000	91799999	chr1	91680000	91799999	255,0,0	ChEF-all-HindIII-40k.hm.gzipped_matrix
chr1	91800000	91959999	chr1	91800000	91959999	255,0,0	ChEF-all-HindIII-40k.hm.gzipped_matrix
chr1	91960000	92079999	chr1	91960000	92079999	255,0,0	ChEF-all-HindIII-40k.hm.gzipped_matrix
chr1	92080000	92279999	chr1	92080000	92279999	255,0,0	ChEF-all-HindIII-40k.hm.gzipped_matrix
chr1	92280000	92519999	chr1	92280000	92519999	255,0,0	ChEF-all-HindIII-40k.hm.gzipped_matrix
chr1	92520000	92879999	chr1	92520000	92879999	255,0,0	ChEF-all-HindIII-40k.hm.gzipped_matrix
chr1	92880000	93079999	chr1	92880000	93079999	255,0,0	ChEF-all-HindIII-40k.hm.gzipped_matrix
chr1	93080000	93959999	chr1	93080000	93959999	255,0,0	ChEF-all-HindIII-40k.hm.gzipped_matrix
chr1	93960000	95439999	chr1	93960000	95439999	255,0,0	ChEF-all-HindIII-40k.hm.gzipped_matrix
chr1	95520000	96039999	chr1	95520000	96039999	255,0,0	ChEF-all-HindIII-40k.hm.gzipped_matrix
chr1	96040000	96279999	chr1	96040000	96279999	255,0,0	ChEF-all-HindIII-40k.hm.gzipped_matrix
chr1	96280000	96559999	chr1	96280000	96559999	255,0,0	ChEF-all-HindIII-40k.hm.gzipped_matrix
chr1	96560000	97359999	chr1	96560000	97359999	255,0,0	ChEF-all-HindIII-40k.hm.gzipped_matrix
chr1	97360000	97639999	chr1	97360000	97639999	255,0,0	ChEF-all-HindIII-40k.hm.gzipped_matrix
chr1	97640000	97919999	chr1	97640000	97919999	255,0,0	ChEF-all-HindIII-40k.hm.gzipped_matrix
chr1	97920000	98079999	chr1	97920000	98079999	255,0,0	ChEF-all-HindIII-40k.hm.gzipped_matrix
chr1	98080000	98239999	chr1	98080000	98239999	255,0,0	ChEF-all-HindIII-40k.hm.gzipped_matrix
chr1	98240000	98599999	chr1	98240000	98599999	255,0,0	ChEF-all-HindIII-40k.hm.gzipped_matrix
chr1	98600000	98719999	chr1	98600000	98719999	255,0,0	ChEF-all-HindIII-40k.hm.gzipped_matrix
chr1	98720000	99279999	chr1	98720000	99279999	255,0,0	ChEF-all-HindIII-40k.hm.gzipped_matrix
chr1	99280000	99439999	chr1	99280000	99439999	255,0,0	ChEF-all-HindIII-40k.hm.gzipped_matrix
chr1	99440000	99639999	chr1	99440000	99639999	255,0,0	ChEF-all-HindIII-40k.hm.gzipped_matrix
chr1	99640000	100679999	chr1	99640000	100679999	255,0,0	ChEF-all-HindIII-40k.hm.gzipped_matrix
chr1	100680000	102479999	chr1	100680000	102479999	255,0,0	ChEF-all-HindIII-40k.hm.gzipped_matrix
chr1	102560000	102999999	chr1	102560000	102999999	255,0,0	ChEF-all-HindIII-40k.hm.gzipped_matrix
chr1	103000000	103479999	chr1	103000000	103479999	255,0,0	ChEF-all-HindIII-40k.hm.gzipped_matrix
chr1	103480000	103599999	chr1	103480000	103599999	255,0,0	ChEF-all-HindIII-40k.hm.gzipped_matrix
chr1	103600000	103919999	chr1	103600000	103919999	255,0,0	ChEF-all-HindIII-40k.hm.gzipped_matrix
chr1	104000000	104479999	chr1	104000000	104479999	255,0,0	ChEF-all-HindIII-40k.hm.gzipped_matrix
chr1	104480000	104679999	chr1	104480000	104679999	255,0,0	ChEF-all-HindIII-40k.hm.gzipped_matrix
chr1	104680000	104879999	chr1	104680000	104879999	255,0,0	ChEF-all-HindIII-40k.hm.gzipped_matrix
chr1	104880000	105079999	chr1	104880000	105079999	255,0,0	ChEF-all-HindIII-40k.hm.gzipped_matrix
chr1	105080000	105279999	chr1	105080000	105279999	255,0,0	ChEF-all-HindIII-40k.hm.gzipped_matrix
chr1	105280000	105599999	chr1	105280000	105599999	255,0,0	ChEF-all-HindIII-40k.hm.gzipped_matrix
chr1	105600000	105959999	chr1	105600000	105959999	255,0,0	ChEF-all-HindIII-40k.hm.gzipped_matrix
chr1	105960000	106559999	chr1	105960000	106559999	255,0,0	ChEF-all-HindIII-40k.hm.gzipped_matrix
chr1	106640000	107039999	chr1	106640000	107039999	255,0,0	ChEF-all-HindIII-40k.hm.gzipped_matrix
chr1	107040000	107199999	chr1	107040000	107199999	255,0,0	ChEF-all-HindIII-40k.hm.gzipped_matrix
chr1	107280000	107479999	chr1	107280000	107479999	255,0,0	ChEF-all-HindIII-40k.hm.gzipped_matrix
chr1	107560000	107959999	chr1	107560000	107959999	255,0,0	ChEF-all-HindIII-40k.hm.gzipped_matrix
chr1	108080000	108359999	chr1	108080000	108359999	255,0,0	ChEF-all-HindIII-40k.hm.gzipped_matrix
chr1	108360000	108879999	chr1	108360000	108879999	255,0,0	ChEF-all-HindIII-40k.hm.gzipped_matrix
chr1	108880000	109079999	chr1	108880000	109079999	255,0,0	ChEF-all-HindIII-40k.hm.gzipped_matrix
chr1	109080000	109279999	chr1	109080000	109279999	255,0,0	ChEF-all-HindIII-40k.hm.gzipped_matrix
chr1	109280000	109439999	chr1	109280000	109439999	255,0,0	ChEF-all-HindIII-40k.hm.gzipped_matrix
chr1	109440000	109759999	chr1	109440000	109759999	255,0,0	ChEF-all-HindIII-40k.hm.gzipped_matrix
chr1	109760000	110039999	chr1	109760000	110039999	255,0,0	ChEF-all-HindIII-40k.hm.gzipped_matrix
chr1	110040000	110319999	chr1	110040000	110319999	255,0,0	ChEF-all-HindIII-40k.hm.gzipped_matrix
chr1	110320000	110439999	chr1	110320000	110439999	255,0,0	ChEF-all-HindIII-40k.hm.gzipped_matrix
chr1	110440000	110799999	chr1	110440000	110799999	255,0,0	ChEF-all-HindIII-40k.hm.gzipped_matrix
chr1	110800000	111079999	chr1	110800000	111079999	255,0,0	ChEF-all-HindIII-40k.hm.gzipped_matrix
chr1	111080000	111199999	chr1	111080000	111199999	255,0,0	ChEF-all-HindIII-40k.hm.gzipped_matrix
chr1	111200000	112039999	chr1	111200000	112039999	255,0,0	ChEF-all-HindIII-40k.hm.gzipped_matrix
chr1	112040000	112279999	chr1	112040000	112279999	255,0,0	ChEF-all-HindIII-40k.hm.gzipped_matrix
chr1	112280000	112759999	chr1	112280000	112759999	255,0,0	ChEF-all-HindIII-40k.hm.gzipped_matrix
chr1	112760000	112959999	chr1	112760000	112959999	255,0,0	ChEF-all-HindIII-40k.hm.gzipped_matrix
chr1	112960000	113239999	chr1	112960000	113239999	255,0,0	ChEF-all-HindIII-40k.hm.gzipped_matrix
chr1	113240000	114119999	chr1	113240000	114119999	255,0,0	ChEF-all-HindIII-40k.hm.gzipped_matrix
chr1	114120000	114839999	chr1	114120000	114839999	255,0,0	ChEF-all-HindIII-40k.hm.gzipped_matrix
chr1	114840000	115199999	chr1	114840000	115199999	255,0,0	ChEF-all-HindIII-40k.hm.gzipped_matrix
chr1	115200000	115519999	chr1	115200000	115519999	255,0,0	ChEF-all-HindIII-40k.hm.gzipped_matrix
chr1	115600000	115719999	chr1	115600000	115719999	255,0,0	ChEF-all-HindIII-40k.hm.gzipped_matrix
chr1	115800000	116839999	chr1	115800000	116839999	255,0,0	ChEF-all-HindIII-40k.hm.gzipped_matrix
chr1	116840000	117799999	chr1	116840000	117799999	255,0,0	ChEF-all-HindIII-40k.hm.gzipped_matrix
chr1	117800000	118039999	chr1	117800000	118039999	255,0,0	ChEF-all-HindIII-40k.hm.gzipped_matrix
chr1	118040000	118239999	chr1	118040000	118239999	255,0,0	ChEF-all-HindIII-40k.hm.gzipped_matrix
chr1	118240000	118359999	chr1	118240000	118359999	255,0,0	ChEF-all-HindIII-40k.hm.gzipped_matrix
chr1	118360000	118999999	chr1	118360000	118999999	255,0,0	ChEF-all-HindIII-40k.hm.gzipped_matrix
chr1	119000000	119119999	chr1	119000000	119119999	255,0,0	ChEF-all-HindIII-40k.hm.gzipped_matrix
chr1	119120000	119639999	chr1	119120000	119639999	255,0,0	ChEF-all-HindIII-40k.hm.gzipped_matrix
chr1	119640000	119799999	chr1	119640000	119799999	255,0,0	ChEF-all-HindIII-40k.hm.gzipped_matrix
chr1	119800000	119959999	chr1	119800000	119959999	255,0,0	ChEF-all-HindIII-40k.hm.gzipped_matrix
chr1	119960000	120199999	chr1	119960000	120199999	255,0,0	ChEF-all-HindIII-40k.hm.gzipped_matrix
chr1	120280000	120439999	chr1	120280000	120439999	255,0,0	ChEF-all-HindIII-40k.hm.gzipped_matrix
chr1	120440000	120679999	chr1	120440000	120679999	255,0,0	ChEF-all-HindIII-40k.hm.gzipped_matrix
chr1	120680000	120919999	chr1	120680000	120919999	255,0,0	ChEF-all-HindIII-40k.hm.gzipped_matrix
chr1	120920000	121439999	chr1	120920000	121439999	255,0,0	ChEF-all-HindIII-40k.hm.gzipped_matrix
chr1	121440000	121839999	chr1	121440000	121839999	255,0,0	ChEF-all-HindIII-40k.hm.gzipped_matrix
chr1	121920000	122119999	chr1	121920000	122119999	255,0,0	ChEF-all-HindIII-40k.hm.gzipped_matrix
chr1	122120000	122799999	chr1	122120000	122799999	255,0,0	ChEF-all-HindIII-40k.hm.gzipped_matrix
chr1	122800000	122959999	chr1	122800000	122959999	255,0,0	ChEF-all-HindIII-40k.hm.gzipped_matrix
chr1	123080000	123399999	chr1	123080000	123399999	255,0,0	ChEF-all-HindIII-40k.hm.gzipped_matrix
chr1	123400000	123999999	chr1	123400000	123999999	255,0,0	ChEF-all-HindIII-40k.hm.gzipped_matrix
chr1	124000000	124359999	chr1	124000000	124359999	255,0,0	ChEF-all-HindIII-40k.hm.gzipped_matrix
chr1	124360000	124519999	chr1	124360000	124519999	255,0,0	ChEF-all-HindIII-40k.hm.gzipped_matrix
chr1	124520000	124879999	chr1	124520000	124879999	255,0,0	ChEF-all-HindIII-40k.hm.gzipped_matrix
chr1	124880000	125039999	chr1	124880000	125039999	255,0,0	ChEF-all-HindIII-40k.hm.gzipped_matrix
chr1	125040000	125679999	chr1	125040000	125679999	255,0,0	ChEF-all-HindIII-40k.hm.gzipped_matrix
chr1	125680000	126079999	chr1	125680000	126079999	255,0,0	ChEF-all-HindIII-40k.hm.gzipped_matrix
chr1	126160000	128079999	chr1	126160000	128079999	255,0,0	ChEF-all-HindIII-40k.hm.gzipped_matrix
chr1	128080000	128519999	chr1	128080000	128519999	255,0,0	ChEF-all-HindIII-40k.hm.gzipped_matrix
chr1	128520000	129079999	chr1	128520000	129079999	255,0,0	ChEF-all-HindIII-40k.hm.gzipped_matrix
chr1	129160000	129359999	chr1	129160000	129359999	255,0,0	ChEF-all-HindIII-40k.hm.gzipped_matrix
chr1	129360000	129959999	chr1	129360000	129959999	255,0,0	ChEF-all-HindIII-40k.hm.gzipped_matrix
chr1	129960000	130119999	chr1	129960000	130119999	255,0,0	ChEF-all-HindIII-40k.hm.gzipped_matrix
chr1	130120000	130439999	chr1	130120000	130439999	255,0,0	ChEF-all-HindIII-40k.hm.gzipped_matrix
chr1	130440000	130639999	chr1	130440000	130639999	255,0,0	ChEF-all-HindIII-40k.hm.gzipped_matrix
chr1	130640000	131359999	chr1	130640000	131359999	255,0,0	ChEF-all-HindIII-40k.hm.gzipped_matrix
chr1	131360000	131919999	chr1	131360000	131919999	255,0,0	ChEF-all-HindIII-40k.hm.gzipped_matrix
chr1	132000000	132239999	chr1	132000000	132239999	255,0,0	ChEF-all-HindIII-40k.hm.gzipped_matrix
chr1	132240000	132359999	chr1	132240000	132359999	255,0,0	ChEF-all-HindIII-40k.hm.gzipped_matrix
chr1	132360000	132559999	chr1	132360000	132559999	255,0,0	ChEF-all-HindIII-40k.hm.gzipped_matrix
chr1	132560000	132679999	chr1	132560000	132679999	255,0,0	ChEF-all-HindIII-40k.hm.gzipped_matrix
chr1	132680000	133119999	chr1	132680000	133119999	255,0,0	ChEF-all-HindIII-40k.hm.gzipped_matrix
chr1	133200000	133519999	chr1	133200000	133519999	255,0,0	ChEF-all-HindIII-40k.hm.gzipped_matrix
chr1	133520000	133799999	chr1	133520000	133799999	255,0,0	ChEF-all-HindIII-40k.hm.gzipped_matrix
chr1	133800000	133919999	chr1	133800000	133919999	255,0,0	ChEF-all-HindIII-40k.hm.gzipped_matrix
chr1	133920000	134119999	chr1	133920000	134119999	255,0,0	ChEF-all-HindIII-40k.hm.gzipped_matrix
chr1	134120000	135119999	chr1	134120000	135119999	255,0,0	ChEF-all-HindIII-40k.hm.gzipped_matrix
chr1	135200000	135519999	chr1	135200000	135519999	255,0,0	ChEF-all-HindIII-40k.hm.gzipped_matrix
chr1	135520000	135719999	chr1	135520000	135719999	255,0,0	ChEF-all-HindIII-40k.hm.gzipped_matrix
chr1	135720000	136119999	chr1	135720000	136119999	255,0,0	ChEF-all-HindIII-40k.hm.gzipped_matrix
chr1	136120000	136279999	chr1	136120000	136279999	255,0,0	ChEF-all-HindIII-40k.hm.gzipped_matrix
chr1	136400000	136959999	chr1	136400000	136959999	255,0,0	ChEF-all-HindIII-40k.hm.gzipped_matrix
chr1	136960000	137159999	chr1	136960000	137159999	255,0,0	ChEF-all-HindIII-40k.hm.gzipped_matrix
chr1	137160000	137319999	chr1	137160000	137319999	255,0,0	ChEF-all-HindIII-40k.hm.gzipped_matrix
chr1	137320000	137479999	chr1	137320000	137479999	255,0,0	ChEF-all-HindIII-40k.hm.gzipped_matrix
chr1	137520000	137759999	chr1	137520000	137759999	255,0,0	ChEF-all-HindIII-40k.hm.gzipped_matrix
chr1	137760000	137959999	chr1	137760000	137959999	255,0,0	ChEF-all-HindIII-40k.hm.gzipped_matrix
chr1	137960000	138239999	chr1	137960000	138239999	255,0,0	ChEF-all-HindIII-40k.hm.gzipped_matrix
chr1	138240000	138799999	chr1	138240000	138799999	255,0,0	ChEF-all-HindIII-40k.hm.gzipped_matrix
chr1	138800000	139079999	chr1	138800000	139079999	255,0,0	ChEF-all-HindIII-40k.hm.gzipped_matrix
chr1	139080000	139199999	chr1	139080000	139199999	255,0,0	ChEF-all-HindIII-40k.hm.gzipped_matrix
chr1	139200000	139399999	chr1	139200000	139399999	255,0,0	ChEF-all-HindIII-40k.hm.gzipped_matrix
chr1	139480000	139919999	chr1	139480000	139919999	255,0,0	ChEF-all-HindIII-40k.hm.gzipped_matrix
chr1	140000000	140159999	chr1	140000000	140159999	255,0,0	ChEF-all-HindIII-40k.hm.gzipped_matrix
chr1	140160000	140559999	chr1	140160000	140559999	255,0,0	ChEF-all-HindIII-40k.hm.gzipped_matrix
chr1	140720000	142759999	chr1	140720000	142759999	255,0,0	ChEF-all-HindIII-40k.hm.gzipped_matrix
chr1	142880000	143199999	chr1	142880000	143199999	255,0,0	ChEF-all-HindIII-40k.hm.gzipped_matrix
chr1	143200000	143679999	chr1	143200000	143679999	255,0,0	ChEF-all-HindIII-40k.hm.gzipped_matrix
chr1	143680000	143959999	chr1	143680000	143959999	255,0,0	ChEF-all-HindIII-40k.hm.gzipped_matrix
chr1	143960000	144479999	chr1	143960000	144479999	255,0,0	ChEF-all-HindIII-40k.hm.gzipped_matrix
chr1	144480000	144879999	chr1	144480000	144879999	255,0,0	ChEF-all-HindIII-40k.hm.gzipped_matrix
chr1	144880000	145159999	chr1	144880000	145159999	255,0,0	ChEF-all-HindIII-40k.hm.gzipped_matrix
chr1	145160000	145519999	chr1	145160000	145519999	255,0,0	ChEF-all-HindIII-40k.hm.gzipped_matrix
chr1	145520000	145879999	chr1	145520000	145879999	255,0,0	ChEF-all-HindIII-40k.hm.gzipped_matrix
chr1	145960000	146159999	chr1	145960000	146159999	255,0,0	ChEF-all-HindIII-40k.hm.gzipped_matrix
chr1	146160000	146439999	chr1	146160000	146439999	255,0,0	ChEF-all-HindIII-40k.hm.gzipped_matrix
chr1	146480000	147879999	chr1	146480000	147879999	255,0,0	ChEF-all-HindIII-40k.hm.gzipped_matrix
chr1	147880000	148039999	chr1	147880000	148039999	255,0,0	ChEF-all-HindIII-40k.hm.gzipped_matrix
chr1	148040000	150199999	chr1	148040000	150199999	255,0,0	ChEF-all-HindIII-40k.hm.gzipped_matrix
chr1	150200000	150759999	chr1	150200000	150759999	255,0,0	ChEF-all-HindIII-40k.hm.gzipped_matrix
chr1	150760000	152359999	chr1	150760000	152359999	255,0,0	ChEF-all-HindIII-40k.hm.gzipped_matrix
chr1	152360000	152639999	chr1	152360000	152639999	255,0,0	ChEF-all-HindIII-40k.hm.gzipped_matrix
chr1	152640000	153039999	chr1	152640000	153039999	255,0,0	ChEF-all-HindIII-40k.hm.gzipped_matrix
chr1	153160000	153799999	chr1	153160000	153799999	255,0,0	ChEF-all-HindIII-40k.hm.gzipped_matrix
chr1	153800000	153999999	chr1	153800000	153999999	255,0,0	ChEF-all-HindIII-40k.hm.gzipped_matrix
chr1	154080000	154479999	chr1	154080000	154479999	255,0,0	ChEF-all-HindIII-40k.hm.gzipped_matrix
chr1	154480000	154839999	chr1	154480000	154839999	255,0,0	ChEF-all-HindIII-40k.hm.gzipped_matrix
chr1	154840000	155039999	chr1	154840000	155039999	255,0,0	ChEF-all-HindIII-40k.hm.gzipped_matrix
chr1	155040000	155199999	chr1	155040000	155199999	255,0,0	ChEF-all-HindIII-40k.hm.gzipped_matrix
chr1	155200000	155839999	chr1	155200000	155839999	255,0,0	ChEF-all-HindIII-40k.hm.gzipped_matrix
chr1	155840000	156239999	chr1	155840000	156239999	255,0,0	ChEF-all-HindIII-40k.hm.gzipped_matrix
chr1	156240000	157519999	chr1	156240000	157519999	255,0,0	ChEF-all-HindIII-40k.hm.gzipped_matrix
chr1	157520000	157999999	chr1	157520000	157999999	255,0,0	ChEF-all-HindIII-40k.hm.gzipped_matrix
chr1	158000000	161679999	chr1	158000000	161679999	255,0,0	ChEF-all-HindIII-40k.hm.gzipped_matrix
chr1	161680000	162199999	chr1	161680000	162199999	255,0,0	ChEF-all-HindIII-40k.hm.gzipped_matrix
chr1	162240000	162639999	chr1	162240000	162639999	255,0,0	ChEF-all-HindIII-40k.hm.gzipped_matrix
chr1	162640000	163519999	chr1	162640000	163519999	255,0,0	ChEF-all-HindIII-40k.hm.gzipped_matrix
chr1	163520000	165479999	chr1	163520000	165479999	255,0,0	ChEF-all-HindIII-40k.hm.gzipped_matrix
chr1	165480000	165759999	chr1	165480000	165759999	255,0,0	ChEF-all-HindIII-40k.hm.gzipped_matrix
chr1	165760000	165879999	chr1	165760000	165879999	255,0,0	ChEF-all-HindIII-40k.hm.gzipped_matrix
chr1	165880000	166399999	chr1	165880000	166399999	255,0,0	ChEF-all-HindIII-40k.hm.gzipped_matrix
chr1	166400000	166639999	chr1	166400000	166639999	255,0,0	ChEF-all-HindIII-40k.hm.gzipped_matrix
chr1	166640000	167159999	chr1	166640000	167159999	255,0,0	ChEF-all-HindIII-40k.hm.gzipped_matrix
chr1	167160000	167439999	chr1	167160000	167439999	255,0,0	ChEF-all-HindIII-40k.hm.gzipped_matrix
chr1	167440000	167639999	chr1	167440000	167639999	255,0,0	ChEF-all-HindIII-40k.hm.gzipped_matrix
chr1	167640000	167759999	chr1	167640000	167759999	255,0,0	ChEF-all-HindIII-40k.hm.gzipped_matrix
chr1	167760000	168119999	chr1	167760000	168119999	255,0,0	ChEF-all-HindIII-40k.hm.gzipped_matrix
chr1	168120000	168319999	chr1	168120000	168319999	255,0,0	ChEF-all-HindIII-40k.hm.gzipped_matrix
chr1	168320000	168679999	chr1	168320000	168679999	255,0,0	ChEF-all-HindIII-40k.hm.gzipped_matrix
chr1	168680000	168799999	chr1	168680000	168799999	255,0,0	ChEF-all-HindIII-40k.hm.gzipped_matrix
chr1	168800000	169119999	chr1	168800000	169119999	255,0,0	ChEF-all-HindIII-40k.hm.gzipped_matrix
chr1	169120000	169279999	chr1	169120000	169279999	255,0,0	ChEF-all-HindIII-40k.hm.gzipped_matrix
chr1	169360000	169999999	chr1	169360000	169999999	255,0,0	ChEF-all-HindIII-40k.hm.gzipped_matrix
chr1	170000000	170119999	chr1	170000000	170119999	255,0,0	ChEF-all-HindIII-40k.hm.gzipped_matrix
chr1	170120000	170319999	chr1	170120000	170319999	255,0,0	ChEF-all-HindIII-40k.hm.gzipped_matrix
chr1	170400000	170519999	chr1	170400000	170519999	255,0,0	ChEF-all-HindIII-40k.hm.gzipped_matrix
chr1	170520000	170919999	chr1	170520000	170919999	255,0,0	ChEF-all-HindIII-40k.hm.gzipped_matrix
chr1	170920000	171239999	chr1	170920000	171239999	255,0,0	ChEF-all-HindIII-40k.hm.gzipped_matrix
chr1	171320000	171479999	chr1	171320000	171479999	255,0,0	ChEF-all-HindIII-40k.hm.gzipped_matrix
chr1	171480000	171959999	chr1	171480000	171959999	255,0,0	ChEF-all-HindIII-40k.hm.gzipped_matrix
chr1	171960000	172279999	chr1	171960000	172279999	255,0,0	ChEF-all-HindIII-40k.hm.gzipped_matrix
chr1	172280000	172599999	chr1	172280000	172599999	255,0,0	ChEF-all-HindIII-40k.hm.gzipped_matrix
chr1	172600000	172799999	chr1	172600000	172799999	255,0,0	ChEF-all-HindIII-40k.hm.gzipped_matrix
chr1	172880000	173319999	chr1	172880000	173319999	255,0,0	ChEF-all-HindIII-40k.hm.gzipped_matrix
chr1	173320000	173879999	chr1	173320000	173879999	255,0,0	ChEF-all-HindIII-40k.hm.gzipped_matrix
chr1	173880000	174479999	chr1	173880000	174479999	255,0,0	ChEF-all-HindIII-40k.hm.gzipped_matrix
chr1	174480000	174839999	chr1	174480000	174839999	255,0,0	ChEF-all-HindIII-40k.hm.gzipped_matrix
chr1	174840000	174999999	chr1	174840000	174999999	255,0,0	ChEF-all-HindIII-40k.hm.gzipped_matrix
chr1	175000000	175119999	chr1	175000000	175119999	255,0,0	ChEF-all-HindIII-40k.hm.gzipped_matrix
chr1	175120000	175319999	chr1	175120000	175319999	255,0,0	ChEF-all-HindIII-40k.hm.gzipped_matrix
chr1	175320000	175479999	chr1	175320000	175479999	255,0,0	ChEF-all-HindIII-40k.hm.gzipped_matrix
chr1	175480000	175799999	chr1	175480000	175799999	255,0,0	ChEF-all-HindIII-40k.hm.gzipped_matrix
chr1	175800000	176079999	chr1	175800000	176079999	255,0,0	ChEF-all-HindIII-40k.hm.gzipped_matrix
chr1	176080000	176479999	chr1	176080000	176479999	255,0,0	ChEF-all-HindIII-40k.hm.gzipped_matrix
chr1	176480000	176719999	chr1	176480000	176719999	255,0,0	ChEF-all-HindIII-40k.hm.gzipped_matrix
chr1	176800000	177079999	chr1	176800000	177079999	255,0,0	ChEF-all-HindIII-40k.hm.gzipped_matrix
chr1	177160000	177399999	chr1	177160000	177399999	255,0,0	ChEF-all-HindIII-40k.hm.gzipped_matrix
chr1	177400000	177639999	chr1	177400000	177639999	255,0,0	ChEF-all-HindIII-40k.hm.gzipped_matrix
chr1	177640000	177919999	chr1	177640000	177919999	255,0,0	ChEF-all-HindIII-40k.hm.gzipped_matrix
chr1	177920000	178559999	chr1	177920000	178559999	255,0,0	ChEF-all-HindIII-40k.hm.gzipped_matrix
chr1	178560000	178759999	chr1	178560000	178759999	255,0,0	ChEF-all-HindIII-40k.hm.gzipped_matrix
chr1	178760000	178879999	chr1	178760000	178879999	255,0,0	ChEF-all-HindIII-40k.hm.gzipped_matrix
chr1	178880000	179079999	chr1	178880000	179079999	255,0,0	ChEF-all-HindIII-40k.hm.gzipped_matrix
chr1	179160000	179359999	chr1	179160000	179359999	255,0,0	ChEF-all-HindIII-40k.hm.gzipped_matrix
chr1	179360000	179599999	chr1	179360000	179599999	255,0,0	ChEF-all-HindIII-40k.hm.gzipped_matrix
chr1	179600000	179759999	chr1	179600000	179759999	255,0,0	ChEF-all-HindIII-40k.hm.gzipped_matrix
chr1	179760000	180159999	chr1	179760000	180159999	255,0,0	ChEF-all-HindIII-40k.hm.gzipped_matrix
chr1	180160000	180439999	chr1	180160000	180439999	255,0,0	ChEF-all-HindIII-40k.hm.gzipped_matrix
chr1	180440000	180599999	chr1	180440000	180599999	255,0,0	ChEF-all-HindIII-40k.hm.gzipped_matrix
chr1	180600000	181119999	chr1	180600000	181119999	255,0,0	ChEF-all-HindIII-40k.hm.gzipped_matrix
chr1	181120000	182359999	chr1	181120000	182359999	255,0,0	ChEF-all-HindIII-40k.hm.gzipped_matrix
chr1	182360000	182639999	chr1	182360000	182639999	255,0,0	ChEF-all-HindIII-40k.hm.gzipped_matrix
chr1	182640000	182839999	chr1	182640000	182839999	255,0,0	ChEF-all-HindIII-40k.hm.gzipped_matrix
chr1	183000000	183159999	chr1	183000000	183159999	255,0,0	ChEF-all-HindIII-40k.hm.gzipped_matrix
chr1	183160000	183319999	chr1	183160000	183319999	255,0,0	ChEF-all-HindIII-40k.hm.gzipped_matrix
chr1	183320000	183479999	chr1	183320000	183479999	255,0,0	ChEF-all-HindIII-40k.hm.gzipped_matrix
chr1	183480000	184079999	chr1	183480000	184079999	255,0,0	ChEF-all-HindIII-40k.hm.gzipped_matrix
chr1	184080000	184959999	chr1	184080000	184959999	255,0,0	ChEF-all-HindIII-40k.hm.gzipped_matrix
chr1	184960000	185319999	chr1	184960000	185319999	255,0,0	ChEF-all-HindIII-40k.hm.gzipped_matrix
chr1	185320000	185519999	chr1	185320000	185519999	255,0,0	ChEF-all-HindIII-40k.hm.gzipped_matrix
chr1	185520000	185719999	chr1	185520000	185719999	255,0,0	ChEF-all-HindIII-40k.hm.gzipped_matrix
chr1	185720000	185879999	chr1	185720000	185879999	255,0,0	ChEF-all-HindIII-40k.hm.gzipped_matrix
chr1	185880000	186039999	chr1	185880000	186039999	255,0,0	ChEF-all-HindIII-40k.hm.gzipped_matrix
chr1	186040000	186439999	chr1	186040000	186439999	255,0,0	ChEF-all-HindIII-40k.hm.gzipped_matrix
chr1	186440000	186799999	chr1	186440000	186799999	255,0,0	ChEF-all-HindIII-40k.hm.gzipped_matrix
chr1	186800000	187039999	chr1	186800000	187039999	255,0,0	ChEF-all-HindIII-40k.hm.gzipped_matrix
chr1	187040000	187639999	chr1	187040000	187639999	255,0,0	ChEF-all-HindIII-40k.hm.gzipped_matrix
chr1	187720000	187919999	chr1	187720000	187919999	255,0,0	ChEF-all-HindIII-40k.hm.gzipped_matrix
chr1	187920000	188599999	chr1	187920000	188599999	255,0,0	ChEF-all-HindIII-40k.hm.gzipped_matrix
chr1	188600000	188799999	chr1	188600000	188799999	255,0,0	ChEF-all-HindIII-40k.hm.gzipped_matrix
chr1	188800000	189039999	chr1	188800000	189039999	255,0,0	ChEF-all-HindIII-40k.hm.gzipped_matrix
chr1	189040000	189239999	chr1	189040000	189239999	255,0,0	ChEF-all-HindIII-40k.hm.gzipped_matrix
chr1	189240000	189519999	chr1	189240000	189519999	255,0,0	ChEF-all-HindIII-40k.hm.gzipped_matrix
chr1	189520000	189879999	chr1	189520000	189879999	255,0,0	ChEF-all-HindIII-40k.hm.gzipped_matrix
chr1	189880000	190319999	chr1	189880000	190319999	255,0,0	ChEF-all-HindIII-40k.hm.gzipped_matrix
chr1	190320000	190559999	chr1	190320000	190559999	255,0,0	ChEF-all-HindIII-40k.hm.gzipped_matrix
chr1	190560000	191199999	chr1	190560000	191199999	255,0,0	ChEF-all-HindIII-40k.hm.gzipped_matrix
chr1	191280000	191559999	chr1	191280000	191559999	255,0,0	ChEF-all-HindIII-40k.hm.gzipped_matrix
chr1	191560000	192679999	chr1	191560000	192679999	255,0,0	ChEF-all-HindIII-40k.hm.gzipped_matrix
chr1	192680000	192839999	chr1	192680000	192839999	255,0,0	ChEF-all-HindIII-40k.hm.gzipped_matrix
chr1	193040000	193239999	chr1	193040000	193239999	255,0,0	ChEF-all-HindIII-40k.hm.gzipped_matrix
chr1	193240000	193359999	chr1	193240000	193359999	255,0,0	ChEF-all-HindIII-40k.hm.gzipped_matrix
chr1	193360000	193799999	chr1	193360000	193799999	255,0,0	ChEF-all-HindIII-40k.hm.gzipped_matrix
chr1	193800000	194239999	chr1	193800000	194239999	255,0,0	ChEF-all-HindIII-40k.hm.gzipped_matrix
chr1	194480000	194679999	chr1	194480000	194679999	255,0,0	ChEF-all-HindIII-40k.hm.gzipped_matrix
chr1	194680000	194799999	chr1	194680000	194799999	255,0,0	ChEF-all-HindIII-40k.hm.gzipped_matrix
chr1	194800000	195039999	chr1	194800000	195039999	255,0,0	ChEF-all-HindIII-40k.hm.gzipped_matrix
chr1	195040000	195199999	chr1	195040000	195199999	255,0,0	ChEF-all-HindIII-40k.hm.gzipped_matrix
chr1	195240000	195359999	chr1	195240000	195359999	255,0,0	ChEF-all-HindIII-40k.hm.gzipped_matrix
chr1	195440000	195639999	chr1	195440000	195639999	255,0,0	ChEF-all-HindIII-40k.hm.gzipped_matrix
chr1	195640000	195759999	chr1	195640000	195759999	255,0,0	ChEF-all-HindIII-40k.hm.gzipped_matrix
chr1	195760000	195879999	chr1	195760000	195879999	255,0,0	ChEF-all-HindIII-40k.hm.gzipped_matrix
chr1	195880000	196239999	chr1	195880000	196239999	255,0,0	ChEF-all-HindIII-40k.hm.gzipped_matrix
chr20	40000	479999	chr20	40000	479999	255,0,0	ChEF-all-HindIII-40k.hm.gzipped_matrix
chr20	480000	639999	chr20	480000	639999	255,0,0	ChEF-all-HindIII-40k.hm.gzipped_matrix
chr20	640000	839999	chr20	640000	839999	255,0,0	ChEF-all-HindIII-40k.hm.gzipped_matrix
chr20	840000	1039999	chr20	840000	1039999	255,0,0	ChEF-all-HindIII-40k.hm.gzipped_matrix
chr20	1160000	1359999	chr20	1160000	1359999	255,0,0	ChEF-all-HindIII-40k.hm.gzipped_matrix
chr20	1520000	1759999	chr20	1520000	1759999	255,0,0	ChEF-all-HindIII-40k.hm.gzipped_matrix
chr20	1760000	2239999	chr20	1760000	2239999	255,0,0	ChEF-all-HindIII-40k.hm.gzipped_matrix
chr20	2240000	2359999	chr20	2240000	2359999	255,0,0	ChEF-all-HindIII-40k.hm.gzipped_matrix
chr20	2360000	2599999	chr20	2360000	2599999	255,0,0	ChEF-all-HindIII-40k.hm.gzipped_matrix
chr20	2720000	2839999	chr20	2720000	2839999	255,0,0	ChEF-all-HindIII-40k.hm.gzipped_matrix
chr20	2840000	3639999	chr20	2840000	3639999	255,0,0	ChEF-all-HindIII-40k.hm.gzipped_matrix
chr20	3840000	3999999	chr20	3840000	3999999	255,0,0	ChEF-all-HindIII-40k.hm.gzipped_matrix
chr20	4000000	4959999	chr20	4000000	4959999	255,0,0	ChEF-all-HindIII-40k.hm.gzipped_matrix
chr20	4960000	5079999	chr20	4960000	5079999	255,0,0	ChEF-all-HindIII-40k.hm.gzipped_matrix
chr20	5080000	5399999	chr20	5080000	5399999	255,0,0	ChEF-all-HindIII-40k.hm.gzipped_matrix
chr20	5480000	5639999	chr20	5480000	5639999	255,0,0	ChEF-all-HindIII-40k.hm.gzipped_matrix
chr20	5640000	5759999	chr20	5640000	5759999	255,0,0	ChEF-all-HindIII-40k.hm.gzipped_matrix
chr20	5760000	5919999	chr20	5760000	5919999	255,0,0	ChEF-all-HindIII-40k.hm.gzipped_matrix
chr20	5920000	6119999	chr20	5920000	6119999	255,0,0	ChEF-all-HindIII-40k.hm.gzipped_matrix
chr20	6120000	6359999	chr20	6120000	6359999	255,0,0	ChEF-all-HindIII-40k.hm.gzipped_matrix
chr20	6360000	6559999	chr20	6360000	6559999	255,0,0	ChEF-all-HindIII-40k.hm.gzipped_matrix
chr20	6560000	6679999	chr20	6560000	6679999	255,0,0	ChEF-all-HindIII-40k.hm.gzipped_matrix
chr20	6680000	6799999	chr20	6680000	6799999	255,0,0	ChEF-all-HindIII-40k.hm.gzipped_matrix
chr20	6800000	7039999	chr20	6800000	7039999	255,0,0	ChEF-all-HindIII-40k.hm.gzipped_matrix
chr20	7040000	7839999	chr20	7040000	7839999	255,0,0	ChEF-all-HindIII-40k.hm.gzipped_matrix
chr20	7840000	8039999	chr20	7840000	8039999	255,0,0	ChEF-all-HindIII-40k.hm.gzipped_matrix
chr20	8120000	8719999	chr20	8120000	8719999	255,0,0	ChEF-all-HindIII-40k.hm.gzipped_matrix
chr20	8880000	9159999	chr20	8880000	9159999	255,0,0	ChEF-all-HindIII-40k.hm.gzipped_matrix
chr20	9240000	9479999	chr20	9240000	9479999	255,0,0	ChEF-all-HindIII-40k.hm.gzipped_matrix
chr20	9480000	9719999	chr20	9480000	9719999	255,0,0	ChEF-all-HindIII-40k.hm.gzipped_matrix
chr20	9800000	9959999	chr20	9800000	9959999	255,0,0	ChEF-all-HindIII-40k.hm.gzipped_matrix
chr20	9960000	10159999	chr20	9960000	10159999	255,0,0	ChEF-all-HindIII-40k.hm.gzipped_matrix
chr20	10200000	10359999	chr20	10200000	10359999	255,0,0	ChEF-all-HindIII-40k.hm.gzipped_matrix
chr20	10440000	10679999	chr20	10440000	10679999	255,0,0	ChEF-all-HindIII-40k.hm.gzipped_matrix
chr20	10800000	10959999	chr20	10800000	10959999	255,0,0	ChEF-all-HindIII-40k.hm.gzipped_matrix
chr20	10960000	11079999	chr20	10960000	11079999	255,0,0	ChEF-all-HindIII-40k.hm.gzipped_matrix
chr20	11080000	11279999	chr20	11080000	11279999	255,0,0	ChEF-all-HindIII-40k.hm.gzipped_matrix
chr20	11280000	11439999	chr20	11280000	11439999	255,0,0	ChEF-all-HindIII-40k.hm.gzipped_matrix
chr20	11440000	11839999	chr20	11440000	11839999	255,0,0	ChEF-all-HindIII-40k.hm.gzipped_matrix
chr20	11840000	11959999	chr20	11840000	11959999	255,0,0	ChEF-all-HindIII-40k.hm.gzipped_matrix
chr20	11960000	12199999	chr20	11960000	12199999	255,0,0	ChEF-all-HindIII-40k.hm.gzipped_matrix
chr20	12200000	12599999	chr20	12200000	12599999	255,0,0	ChEF-all-HindIII-40k.hm.gzipped_matrix
chr20	12600000	12759999	chr20	12600000	12759999	255,0,0	ChEF-all-HindIII-40k.hm.gzipped_matrix
chr20	12760000	13199999	chr20	12760000	13199999	255,0,0	ChEF-all-HindIII-40k.hm.gzipped_matrix
chr20	13200000	13359999	chr20	13200000	13359999	255,0,0	ChEF-all-HindIII-40k.hm.gzipped_matrix
chr20	13360000	13479999	chr20	13360000	13479999	255,0,0	ChEF-all-HindIII-40k.hm.gzipped_matrix
chr20	13480000	13599999	chr20	13480000	13599999	255,0,0	ChEF-all-HindIII-40k.hm.gzipped_matrix
chr20	13600000	13719999	chr20	13600000	13719999	255,0,0	ChEF-all-HindIII-40k.hm.gzipped_matrix
chr20	13720000	13959999	chr20	13720000	13959999	255,0,0	ChEF-all-HindIII-40k.hm.gzipped_matrix
chr20	13960000	14119999	chr20	13960000	14119999	255,0,0	ChEF-all-HindIII-40k.hm.gzipped_matrix
chr21	0	199999	chr21	0	199999	255,0,0	ChEF-all-HindIII-40k.hm.gzipped_matrix
chr21	320000	519999	chr21	320000	519999	255,0,0	ChEF-all-HindIII-40k.hm.gzipped_matrix
chr21	680000	919999	chr21	680000	919999	255,0,0	ChEF-all-HindIII-40k.hm.gzipped_matrix
chr21	920000	1399999	chr21	920000	1399999	255,0,0	ChEF-all-HindIII-40k.hm.gzipped_matrix
chr21	1400000	1559999	chr21	1400000	1559999	255,0,0	ChEF-all-HindIII-40k.hm.gzipped_matrix
chr21	1560000	1799999	chr21	1560000	1799999	255,0,0	ChEF-all-HindIII-40k.hm.gzipped_matrix
chr21	1880000	1999999	chr21	1880000	1999999	255,0,0	ChEF-all-HindIII-40k.hm.gzipped_matrix
chr21	2000000	2159999	chr21	2000000	2159999	255,0,0	ChEF-all-HindIII-40k.hm.gzipped_matrix
chr21	2160000	2319999	chr21	2160000	2319999	255,0,0	ChEF-all-HindIII-40k.hm.gzipped_matrix
chr21	2320000	2439999	chr21	2320000	2439999	255,0,0	ChEF-all-HindIII-40k.hm.gzipped_matrix
chr21	2440000	2759999	chr21	2440000	2759999	255,0,0	ChEF-all-HindIII-40k.hm.gzipped_matrix
chr21	2760000	2879999	chr21	2760000	2879999	255,0,0	ChEF-all-HindIII-40k.hm.gzipped_matrix
chr21	2880000	3039999	chr21	2880000	3039999	255,0,0	ChEF-all-HindIII-40k.hm.gzipped_matrix
chr21	3040000	3239999	chr21	3040000	3239999	255,0,0	ChEF-all-HindIII-40k.hm.gzipped_matrix
chr21	3240000	3439999	chr21	3240000	3439999	255,0,0	ChEF-all-HindIII-40k.hm.gzipped_matrix
chr21	3440000	3599999	chr21	3440000	3599999	255,0,0	ChEF-all-HindIII-40k.hm.gzipped_matrix
chr21	3600000	3719999	chr21	3600000	3719999	255,0,0	ChEF-all-HindIII-40k.hm.gzipped_matrix
chr21	3720000	4079999	chr21	3720000	4079999	255,0,0	ChEF-all-HindIII-40k.hm.gzipped_matrix
chr21	4080000	4199999	chr21	4080000	4199999	255,0,0	ChEF-all-HindIII-40k.hm.gzipped_matrix
chr21	4200000	4319999	chr21	4200000	4319999	255,0,0	ChEF-all-HindIII-40k.hm.gzipped_matrix
chr21	4400000	4639999	chr21	4400000	4639999	255,0,0	ChEF-all-HindIII-40k.hm.gzipped_matrix
chr21	4640000	4879999	chr21	4640000	4879999	255,0,0	ChEF-all-HindIII-40k.hm.gzipped_matrix
chr21	4880000	5159999	chr21	4880000	5159999	255,0,0	ChEF-all-HindIII-40k.hm.gzipped_matrix
chr21	5160000	5519999	chr21	5160000	5519999	255,0,0	ChEF-all-HindIII-40k.hm.gzipped_matrix
chr21	5560000	5679999	chr21	5560000	5679999	255,0,0	ChEF-all-HindIII-40k.hm.gzipped_matrix
chr21	5680000	5839999	chr21	5680000	5839999	255,0,0	ChEF-all-HindIII-40k.hm.gzipped_matrix
chr21	5840000	6239999	chr21	5840000	6239999	255,0,0	ChEF-all-HindIII-40k.hm.gzipped_matrix
chr21	6240000	6359999	chr21	6240000	6359999	255,0,0	ChEF-all-HindIII-40k.hm.gzipped_matrix
chr21	6400000	6519999	chr21	6400000	6519999	255,0,0	ChEF-all-HindIII-40k.hm.gzipped_matrix
chr21	6560000	6799999	chr21	6560000	6799999	255,0,0	ChEF-all-HindIII-40k.hm.gzipped_matrix
chr22	0	319999	chr22	0	319999	255,0,0	ChEF-all-HindIII-40k.hm.gzipped_matrix
chr22	320000	479999	chr22	320000	479999	255,0,0	ChEF-all-HindIII-40k.hm.gzipped_matrix
chr22	480000	599999	chr22	480000	599999	255,0,0	ChEF-all-HindIII-40k.hm.gzipped_matrix
chr22	600000	839999	chr22	600000	839999	255,0,0	ChEF-all-HindIII-40k.hm.gzipped_matrix
chr22	840000	1159999	chr22	840000	1159999	255,0,0	ChEF-all-HindIII-40k.hm.gzipped_matrix
chr22	1160000	1359999	chr22	1160000	1359999	255,0,0	ChEF-all-HindIII-40k.hm.gzipped_matrix
chr22	1360000	1639999	chr22	1360000	1639999	255,0,0	ChEF-all-HindIII-40k.hm.gzipped_matrix
chr22	1640000	1999999	chr22	1640000	1999999	255,0,0	ChEF-all-HindIII-40k.hm.gzipped_matrix
chr22	2000000	2239999	chr22	2000000	2239999	255,0,0	ChEF-all-HindIII-40k.hm.gzipped_matrix
chr22	2240000	2439999	chr22	2240000	2439999	255,0,0	ChEF-all-HindIII-40k.hm.gzipped_matrix
chr22	2440000	2799999	chr22	2440000	2799999	255,0,0	ChEF-all-HindIII-40k.hm.gzipped_matrix
chr22	2800000	2999999	chr22	2800000	2999999	255,0,0	ChEF-all-HindIII-40k.hm.gzipped_matrix
chr22	3600000	3799999	chr22	3600000	3799999	255,0,0	ChEF-all-HindIII-40k.hm.gzipped_matrix
chr22	3800000	4559999	chr22	3800000	4559999	255,0,0	ChEF-all-HindIII-40k.hm.gzipped_matrix
chr23	0	199999	chr23	0	199999	255,0,0	ChEF-all-HindIII-40k.hm.gzipped_matrix
chr23	200000	479999	chr23	200000	479999	255,0,0	ChEF-all-HindIII-40k.hm.gzipped_matrix
chr23	560000	1079999	chr23	560000	1079999	255,0,0	ChEF-all-HindIII-40k.hm.gzipped_matrix
chr23	1080000	1199999	chr23	1080000	1199999	255,0,0	ChEF-all-HindIII-40k.hm.gzipped_matrix
chr23	1280000	1439999	chr23	1280000	1439999	255,0,0	ChEF-all-HindIII-40k.hm.gzipped_matrix
chr23	1440000	1559999	chr23	1440000	1559999	255,0,0	ChEF-all-HindIII-40k.hm.gzipped_matrix
chr23	1560000	1799999	chr23	1560000	1799999	255,0,0	ChEF-all-HindIII-40k.hm.gzipped_matrix
chr23	1800000	2159999	chr23	1800000	2159999	255,0,0	ChEF-all-HindIII-40k.hm.gzipped_matrix
chr23	2240000	2399999	chr23	2240000	2399999	255,0,0	ChEF-all-HindIII-40k.hm.gzipped_matrix
chr23	2400000	2559999	chr23	2400000	2559999	255,0,0	ChEF-all-HindIII-40k.hm.gzipped_matrix
chr23	2560000	2719999	chr23	2560000	2719999	255,0,0	ChEF-all-HindIII-40k.hm.gzipped_matrix
chr23	2720000	3199999	chr23	2720000	3199999	255,0,0	ChEF-all-HindIII-40k.hm.gzipped_matrix
chr23	3280000	3479999	chr23	3280000	3479999	255,0,0	ChEF-all-HindIII-40k.hm.gzipped_matrix
chr23	3640000	3759999	chr23	3640000	3759999	255,0,0	ChEF-all-HindIII-40k.hm.gzipped_matrix
chr23	3760000	4079999	chr23	3760000	4079999	255,0,0	ChEF-all-HindIII-40k.hm.gzipped_matrix
chr23	4080000	4239999	chr23	4080000	4239999	255,0,0	ChEF-all-HindIII-40k.hm.gzipped_matrix
chr23	4240000	4439999	chr23	4240000	4439999	255,0,0	ChEF-all-HindIII-40k.hm.gzipped_matrix
chr23	4440000	4879999	chr23	4440000	4879999	255,0,0	ChEF-all-HindIII-40k.hm.gzipped_matrix
chr23	4880000	5039999	chr23	4880000	5039999	255,0,0	ChEF-all-HindIII-40k.hm.gzipped_matrix
chr23	5120000	5359999	chr23	5120000	5359999	255,0,0	ChEF-all-HindIII-40k.hm.gzipped_matrix
chr23	5360000	5559999	chr23	5360000	5559999	255,0,0	ChEF-all-HindIII-40k.hm.gzipped_matrix
chr23	5560000	5799999	chr23	5560000	5799999	255,0,0	ChEF-all-HindIII-40k.hm.gzipped_matrix
chr24	0	279999	chr24	0	279999	255,0,0	ChEF-all-HindIII-40k.hm.gzipped_matrix
chr24	280000	399999	chr24	280000	399999	255,0,0	ChEF-all-HindIII-40k.hm.gzipped_matrix
chr24	440000	799999	chr24	440000	799999	255,0,0	ChEF-all-HindIII-40k.hm.gzipped_matrix
chr24	800000	1159999	chr24	800000	1159999	255,0,0	ChEF-all-HindIII-40k.hm.gzipped_matrix
chr24	1160000	1439999	chr24	1160000	1439999	255,0,0	ChEF-all-HindIII-40k.hm.gzipped_matrix
chr24	1440000	1559999	chr24	1440000	1559999	255,0,0	ChEF-all-HindIII-40k.hm.gzipped_matrix
chr24	1560000	1679999	chr24	1560000	1679999	255,0,0	ChEF-all-HindIII-40k.hm.gzipped_matrix
chr24	1680000	1799999	chr24	1680000	1799999	255,0,0	ChEF-all-HindIII-40k.hm.gzipped_matrix
chr24	1800000	1959999	chr24	1800000	1959999	255,0,0	ChEF-all-HindIII-40k.hm.gzipped_matrix
chr24	1960000	2239999	chr24	1960000	2239999	255,0,0	ChEF-all-HindIII-40k.hm.gzipped_matrix
chr24	2240000	2439999	chr24	2240000	2439999	255,0,0	ChEF-all-HindIII-40k.hm.gzipped_matrix
chr24	2440000	2559999	chr24	2440000	2559999	255,0,0	ChEF-all-HindIII-40k.hm.gzipped_matrix
chr24	2560000	2799999	chr24	2560000	2799999	255,0,0	ChEF-all-HindIII-40k.hm.gzipped_matrix
chr24	2800000	2919999	chr24	2800000	2919999	255,0,0	ChEF-all-HindIII-40k.hm.gzipped_matrix
chr24	2920000	3079999	chr24	2920000	3079999	255,0,0	ChEF-all-HindIII-40k.hm.gzipped_matrix
chr24	3080000	3199999	chr24	3080000	3199999	255,0,0	ChEF-all-HindIII-40k.hm.gzipped_matrix
chr24	3200000	3519999	chr24	3200000	3519999	255,0,0	ChEF-all-HindIII-40k.hm.gzipped_matrix
chr24	3520000	3759999	chr24	3520000	3759999	255,0,0	ChEF-all-HindIII-40k.hm.gzipped_matrix
chr24	3760000	4199999	chr24	3760000	4199999	255,0,0	ChEF-all-HindIII-40k.hm.gzipped_matrix
chr24	4200000	4359999	chr24	4200000	4359999	255,0,0	ChEF-all-HindIII-40k.hm.gzipped_matrix
chr24	4440000	4559999	chr24	4440000	4559999	255,0,0	ChEF-all-HindIII-40k.hm.gzipped_matrix
chr24	4560000	5079999	chr24	4560000	5079999	255,0,0	ChEF-all-HindIII-40k.hm.gzipped_matrix
chr24	5080000	5239999	chr24	5080000	5239999	255,0,0	ChEF-all-HindIII-40k.hm.gzipped_matrix
chr24	5240000	5399999	chr24	5240000	5399999	255,0,0	ChEF-all-HindIII-40k.hm.gzipped_matrix
chr24	5400000	5519999	chr24	5400000	5519999	255,0,0	ChEF-all-HindIII-40k.hm.gzipped_matrix
chr24	5680000	6159999	chr24	5680000	6159999	255,0,0	ChEF-all-HindIII-40k.hm.gzipped_matrix
chr26	0	239999	chr26	0	239999	255,0,0	ChEF-all-HindIII-40k.hm.gzipped_matrix
chr26	240000	519999	chr26	240000	519999	255,0,0	ChEF-all-HindIII-40k.hm.gzipped_matrix
chr26	520000	639999	chr26	520000	639999	255,0,0	ChEF-all-HindIII-40k.hm.gzipped_matrix
chr26	680000	1119999	chr26	680000	1119999	255,0,0	ChEF-all-HindIII-40k.hm.gzipped_matrix
chr26	1280000	1439999	chr26	1280000	1439999	255,0,0	ChEF-all-HindIII-40k.hm.gzipped_matrix
chr26	1440000	1599999	chr26	1440000	1599999	255,0,0	ChEF-all-HindIII-40k.hm.gzipped_matrix
chr26	1600000	1719999	chr26	1600000	1719999	255,0,0	ChEF-all-HindIII-40k.hm.gzipped_matrix
chr26	1720000	1839999	chr26	1720000	1839999	255,0,0	ChEF-all-HindIII-40k.hm.gzipped_matrix
chr26	1840000	1999999	chr26	1840000	1999999	255,0,0	ChEF-all-HindIII-40k.hm.gzipped_matrix
chr26	2080000	2279999	chr26	2080000	2279999	255,0,0	ChEF-all-HindIII-40k.hm.gzipped_matrix
chr26	2280000	2519999	chr26	2280000	2519999	255,0,0	ChEF-all-HindIII-40k.hm.gzipped_matrix
chr26	2520000	2719999	chr26	2520000	2719999	255,0,0	ChEF-all-HindIII-40k.hm.gzipped_matrix
chr26	2720000	3119999	chr26	2720000	3119999	255,0,0	ChEF-all-HindIII-40k.hm.gzipped_matrix
chr26	3120000	3239999	chr26	3120000	3239999	255,0,0	ChEF-all-HindIII-40k.hm.gzipped_matrix
chr26	3240000	3479999	chr26	3240000	3479999	255,0,0	ChEF-all-HindIII-40k.hm.gzipped_matrix
chr26	3560000	3759999	chr26	3560000	3759999	255,0,0	ChEF-all-HindIII-40k.hm.gzipped_matrix
chr26	3760000	3879999	chr26	3760000	3879999	255,0,0	ChEF-all-HindIII-40k.hm.gzipped_matrix
chr26	3880000	4079999	chr26	3880000	4079999	255,0,0	ChEF-all-HindIII-40k.hm.gzipped_matrix
chr26	4080000	4279999	chr26	4080000	4279999	255,0,0	ChEF-all-HindIII-40k.hm.gzipped_matrix
chr26	4280000	4399999	chr26	4280000	4399999	255,0,0	ChEF-all-HindIII-40k.hm.gzipped_matrix
chr26	4400000	4719999	chr26	4400000	4719999	255,0,0	ChEF-all-HindIII-40k.hm.gzipped_matrix
chr26	4720000	4919999	chr26	4720000	4919999	255,0,0	ChEF-all-HindIII-40k.hm.gzipped_matrix
chr26	4920000	5079999	chr26	4920000	5079999	255,0,0	ChEF-all-HindIII-40k.hm.gzipped_matrix
chr26	5080000	5239999	chr26	5080000	5239999	255,0,0	ChEF-all-HindIII-40k.hm.gzipped_matrix
chr27	0	279999	chr27	0	279999	255,0,0	ChEF-all-HindIII-40k.hm.gzipped_matrix
chr27	920000	1079999	chr27	920000	1079999	255,0,0	ChEF-all-HindIII-40k.hm.gzipped_matrix
chr27	1200000	1519999	chr27	1200000	1519999	255,0,0	ChEF-all-HindIII-40k.hm.gzipped_matrix
chr27	1520000	1639999	chr27	1520000	1639999	255,0,0	ChEF-all-HindIII-40k.hm.gzipped_matrix
chr27	1760000	1879999	chr27	1760000	1879999	255,0,0	ChEF-all-HindIII-40k.hm.gzipped_matrix
chr27	1880000	2159999	chr27	1880000	2159999	255,0,0	ChEF-all-HindIII-40k.hm.gzipped_matrix
chr27	2160000	2359999	chr27	2160000	2359999	255,0,0	ChEF-all-HindIII-40k.hm.gzipped_matrix
chr27	2360000	2479999	chr27	2360000	2479999	255,0,0	ChEF-all-HindIII-40k.hm.gzipped_matrix
chr27	2480000	2999999	chr27	2480000	2999999	255,0,0	ChEF-all-HindIII-40k.hm.gzipped_matrix
chr27	3000000	3199999	chr27	3000000	3199999	255,0,0	ChEF-all-HindIII-40k.hm.gzipped_matrix
chr27	3240000	3559999	chr27	3240000	3559999	255,0,0	ChEF-all-HindIII-40k.hm.gzipped_matrix
chr27	3560000	3719999	chr27	3560000	3719999	255,0,0	ChEF-all-HindIII-40k.hm.gzipped_matrix
chr27	3720000	3999999	chr27	3720000	3999999	255,0,0	ChEF-all-HindIII-40k.hm.gzipped_matrix
chr27	4240000	4359999	chr27	4240000	4359999	255,0,0	ChEF-all-HindIII-40k.hm.gzipped_matrix
chr27	4360000	4479999	chr27	4360000	4479999	255,0,0	ChEF-all-HindIII-40k.hm.gzipped_matrix
chr27	4480000	4799999	chr27	4480000	4799999	255,0,0	ChEF-all-HindIII-40k.hm.gzipped_matrix
chr27	4880000	5119999	chr27	4880000	5119999	255,0,0	ChEF-all-HindIII-40k.hm.gzipped_matrix
chr27	5120000	5439999	chr27	5120000	5439999	255,0,0	ChEF-all-HindIII-40k.hm.gzipped_matrix
chr27	5440000	5599999	chr27	5440000	5599999	255,0,0	ChEF-all-HindIII-40k.hm.gzipped_matrix
chr28	80000	519999	chr28	80000	519999	255,0,0	ChEF-all-HindIII-40k.hm.gzipped_matrix
chr28	520000	759999	chr28	520000	759999	255,0,0	ChEF-all-HindIII-40k.hm.gzipped_matrix
chr28	760000	959999	chr28	760000	959999	255,0,0	ChEF-all-HindIII-40k.hm.gzipped_matrix
chr28	960000	1079999	chr28	960000	1079999	255,0,0	ChEF-all-HindIII-40k.hm.gzipped_matrix
chr28	1200000	1319999	chr28	1200000	1319999	255,0,0	ChEF-all-HindIII-40k.hm.gzipped_matrix
chr28	1480000	1639999	chr28	1480000	1639999	255,0,0	ChEF-all-HindIII-40k.hm.gzipped_matrix
chr28	1640000	1759999	chr28	1640000	1759999	255,0,0	ChEF-all-HindIII-40k.hm.gzipped_matrix
chr28	1920000	2039999	chr28	1920000	2039999	255,0,0	ChEF-all-HindIII-40k.hm.gzipped_matrix
chr28	2240000	2479999	chr28	2240000	2479999	255,0,0	ChEF-all-HindIII-40k.hm.gzipped_matrix
chr28	2480000	2599999	chr28	2480000	2599999	255,0,0	ChEF-all-HindIII-40k.hm.gzipped_matrix
chr28	2600000	2959999	chr28	2600000	2959999	255,0,0	ChEF-all-HindIII-40k.hm.gzipped_matrix
chr28	2960000	3119999	chr28	2960000	3119999	255,0,0	ChEF-all-HindIII-40k.hm.gzipped_matrix
chr28	3320000	3439999	chr28	3320000	3439999	255,0,0	ChEF-all-HindIII-40k.hm.gzipped_matrix
chr28	3440000	3559999	chr28	3440000	3559999	255,0,0	ChEF-all-HindIII-40k.hm.gzipped_matrix
chr28	3560000	3759999	chr28	3560000	3759999	255,0,0	ChEF-all-HindIII-40k.hm.gzipped_matrix
chr28	3760000	3959999	chr28	3760000	3959999	255,0,0	ChEF-all-HindIII-40k.hm.gzipped_matrix
chr28	3960000	4079999	chr28	3960000	4079999	255,0,0	ChEF-all-HindIII-40k.hm.gzipped_matrix
chr28	4080000	4199999	chr28	4080000	4199999	255,0,0	ChEF-all-HindIII-40k.hm.gzipped_matrix
chr28	4200000	4319999	chr28	4200000	4319999	255,0,0	ChEF-all-HindIII-40k.hm.gzipped_matrix
chr28	4320000	4439999	chr28	4320000	4439999	255,0,0	ChEF-all-HindIII-40k.hm.gzipped_matrix
chr28	4440000	4839999	chr28	4440000	4839999	255,0,0	ChEF-all-HindIII-40k.hm.gzipped_matrix
chr2	0	239999	chr2	0	239999	255,0,0	ChEF-all-HindIII-40k.hm.gzipped_matrix
chr2	560000	759999	chr2	560000	759999	255,0,0	ChEF-all-HindIII-40k.hm.gzipped_matrix
chr2	760000	959999	chr2	760000	959999	255,0,0	ChEF-all-HindIII-40k.hm.gzipped_matrix
chr2	960000	1519999	chr2	960000	1519999	255,0,0	ChEF-all-HindIII-40k.hm.gzipped_matrix
chr2	1520000	1919999	chr2	1520000	1919999	255,0,0	ChEF-all-HindIII-40k.hm.gzipped_matrix
chr2	1920000	2119999	chr2	1920000	2119999	255,0,0	ChEF-all-HindIII-40k.hm.gzipped_matrix
chr2	2120000	2399999	chr2	2120000	2399999	255,0,0	ChEF-all-HindIII-40k.hm.gzipped_matrix
chr2	2400000	2599999	chr2	2400000	2599999	255,0,0	ChEF-all-HindIII-40k.hm.gzipped_matrix
chr2	2600000	3279999	chr2	2600000	3279999	255,0,0	ChEF-all-HindIII-40k.hm.gzipped_matrix
chr2	3320000	3839999	chr2	3320000	3839999	255,0,0	ChEF-all-HindIII-40k.hm.gzipped_matrix
chr2	3840000	4079999	chr2	3840000	4079999	255,0,0	ChEF-all-HindIII-40k.hm.gzipped_matrix
chr2	4080000	4399999	chr2	4080000	4399999	255,0,0	ChEF-all-HindIII-40k.hm.gzipped_matrix
chr2	4400000	4679999	chr2	4400000	4679999	255,0,0	ChEF-all-HindIII-40k.hm.gzipped_matrix
chr2	4680000	4839999	chr2	4680000	4839999	255,0,0	ChEF-all-HindIII-40k.hm.gzipped_matrix
chr2	4840000	4999999	chr2	4840000	4999999	255,0,0	ChEF-all-HindIII-40k.hm.gzipped_matrix
chr2	5000000	5319999	chr2	5000000	5319999	255,0,0	ChEF-all-HindIII-40k.hm.gzipped_matrix
chr2	5440000	5759999	chr2	5440000	5759999	255,0,0	ChEF-all-HindIII-40k.hm.gzipped_matrix
chr2	5760000	6199999	chr2	5760000	6199999	255,0,0	ChEF-all-HindIII-40k.hm.gzipped_matrix
chr2	6200000	6559999	chr2	6200000	6559999	255,0,0	ChEF-all-HindIII-40k.hm.gzipped_matrix
chr2	6560000	6879999	chr2	6560000	6879999	255,0,0	ChEF-all-HindIII-40k.hm.gzipped_matrix
chr2	6880000	7279999	chr2	6880000	7279999	255,0,0	ChEF-all-HindIII-40k.hm.gzipped_matrix
chr2	7280000	7599999	chr2	7280000	7599999	255,0,0	ChEF-all-HindIII-40k.hm.gzipped_matrix
chr2	7680000	8079999	chr2	7680000	8079999	255,0,0	ChEF-all-HindIII-40k.hm.gzipped_matrix
chr2	8080000	8519999	chr2	8080000	8519999	255,0,0	ChEF-all-HindIII-40k.hm.gzipped_matrix
chr2	8520000	8679999	chr2	8520000	8679999	255,0,0	ChEF-all-HindIII-40k.hm.gzipped_matrix
chr2	8680000	9319999	chr2	8680000	9319999	255,0,0	ChEF-all-HindIII-40k.hm.gzipped_matrix
chr2	9320000	9519999	chr2	9320000	9519999	255,0,0	ChEF-all-HindIII-40k.hm.gzipped_matrix
chr2	9520000	9839999	chr2	9520000	9839999	255,0,0	ChEF-all-HindIII-40k.hm.gzipped_matrix
chr2	9840000	9959999	chr2	9840000	9959999	255,0,0	ChEF-all-HindIII-40k.hm.gzipped_matrix
chr2	9960000	10439999	chr2	9960000	10439999	255,0,0	ChEF-all-HindIII-40k.hm.gzipped_matrix
chr2	10440000	11399999	chr2	10440000	11399999	255,0,0	ChEF-all-HindIII-40k.hm.gzipped_matrix
chr2	11480000	12319999	chr2	11480000	12319999	255,0,0	ChEF-all-HindIII-40k.hm.gzipped_matrix
chr2	12320000	12839999	chr2	12320000	12839999	255,0,0	ChEF-all-HindIII-40k.hm.gzipped_matrix
chr2	12840000	13039999	chr2	12840000	13039999	255,0,0	ChEF-all-HindIII-40k.hm.gzipped_matrix
chr2	13040000	13199999	chr2	13040000	13199999	255,0,0	ChEF-all-HindIII-40k.hm.gzipped_matrix
chr2	13200000	13999999	chr2	13200000	13999999	255,0,0	ChEF-all-HindIII-40k.hm.gzipped_matrix
chr2	14000000	14159999	chr2	14000000	14159999	255,0,0	ChEF-all-HindIII-40k.hm.gzipped_matrix
chr2	14160000	14319999	chr2	14160000	14319999	255,0,0	ChEF-all-HindIII-40k.hm.gzipped_matrix
chr2	14320000	14679999	chr2	14320000	14679999	255,0,0	ChEF-all-HindIII-40k.hm.gzipped_matrix
chr2	14680000	15039999	chr2	14680000	15039999	255,0,0	ChEF-all-HindIII-40k.hm.gzipped_matrix
chr2	15040000	15359999	chr2	15040000	15359999	255,0,0	ChEF-all-HindIII-40k.hm.gzipped_matrix
chr2	15360000	15479999	chr2	15360000	15479999	255,0,0	ChEF-all-HindIII-40k.hm.gzipped_matrix
chr2	15480000	15839999	chr2	15480000	15839999	255,0,0	ChEF-all-HindIII-40k.hm.gzipped_matrix
chr2	15840000	15999999	chr2	15840000	15999999	255,0,0	ChEF-all-HindIII-40k.hm.gzipped_matrix
chr2	16000000	16119999	chr2	16000000	16119999	255,0,0	ChEF-all-HindIII-40k.hm.gzipped_matrix
chr2	16120000	16239999	chr2	16120000	16239999	255,0,0	ChEF-all-HindIII-40k.hm.gzipped_matrix
chr2	16240000	16439999	chr2	16240000	16439999	255,0,0	ChEF-all-HindIII-40k.hm.gzipped_matrix
chr2	16440000	16679999	chr2	16440000	16679999	255,0,0	ChEF-all-HindIII-40k.hm.gzipped_matrix
chr2	16680000	16919999	chr2	16680000	16919999	255,0,0	ChEF-all-HindIII-40k.hm.gzipped_matrix
chr2	16960000	17159999	chr2	16960000	17159999	255,0,0	ChEF-all-HindIII-40k.hm.gzipped_matrix
chr2	17160000	17279999	chr2	17160000	17279999	255,0,0	ChEF-all-HindIII-40k.hm.gzipped_matrix
chr2	17280000	17439999	chr2	17280000	17439999	255,0,0	ChEF-all-HindIII-40k.hm.gzipped_matrix
chr2	17440000	17759999	chr2	17440000	17759999	255,0,0	ChEF-all-HindIII-40k.hm.gzipped_matrix
chr2	17760000	18079999	chr2	17760000	18079999	255,0,0	ChEF-all-HindIII-40k.hm.gzipped_matrix
chr2	18080000	18359999	chr2	18080000	18359999	255,0,0	ChEF-all-HindIII-40k.hm.gzipped_matrix
chr2	18360000	19119999	chr2	18360000	19119999	255,0,0	ChEF-all-HindIII-40k.hm.gzipped_matrix
chr2	19120000	19279999	chr2	19120000	19279999	255,0,0	ChEF-all-HindIII-40k.hm.gzipped_matrix
chr2	19280000	19679999	chr2	19280000	19679999	255,0,0	ChEF-all-HindIII-40k.hm.gzipped_matrix
chr2	19680000	19799999	chr2	19680000	19799999	255,0,0	ChEF-all-HindIII-40k.hm.gzipped_matrix
chr2	19800000	20039999	chr2	19800000	20039999	255,0,0	ChEF-all-HindIII-40k.hm.gzipped_matrix
chr2	20040000	20319999	chr2	20040000	20319999	255,0,0	ChEF-all-HindIII-40k.hm.gzipped_matrix
chr2	20320000	20519999	chr2	20320000	20519999	255,0,0	ChEF-all-HindIII-40k.hm.gzipped_matrix
chr2	20520000	20639999	chr2	20520000	20639999	255,0,0	ChEF-all-HindIII-40k.hm.gzipped_matrix
chr2	20640000	20839999	chr2	20640000	20839999	255,0,0	ChEF-all-HindIII-40k.hm.gzipped_matrix
chr2	20840000	20999999	chr2	20840000	20999999	255,0,0	ChEF-all-HindIII-40k.hm.gzipped_matrix
chr2	21000000	21759999	chr2	21000000	21759999	255,0,0	ChEF-all-HindIII-40k.hm.gzipped_matrix
chr2	21760000	22039999	chr2	21760000	22039999	255,0,0	ChEF-all-HindIII-40k.hm.gzipped_matrix
chr2	22040000	22439999	chr2	22040000	22439999	255,0,0	ChEF-all-HindIII-40k.hm.gzipped_matrix
chr2	22440000	22719999	chr2	22440000	22719999	255,0,0	ChEF-all-HindIII-40k.hm.gzipped_matrix
chr2	22720000	22999999	chr2	22720000	22999999	255,0,0	ChEF-all-HindIII-40k.hm.gzipped_matrix
chr2	23000000	23239999	chr2	23000000	23239999	255,0,0	ChEF-all-HindIII-40k.hm.gzipped_matrix
chr2	23240000	23519999	chr2	23240000	23519999	255,0,0	ChEF-all-HindIII-40k.hm.gzipped_matrix
chr2	23520000	23679999	chr2	23520000	23679999	255,0,0	ChEF-all-HindIII-40k.hm.gzipped_matrix
chr2	23680000	24039999	chr2	23680000	24039999	255,0,0	ChEF-all-HindIII-40k.hm.gzipped_matrix
chr2	24040000	24519999	chr2	24040000	24519999	255,0,0	ChEF-all-HindIII-40k.hm.gzipped_matrix
chr2	24520000	24719999	chr2	24520000	24719999	255,0,0	ChEF-all-HindIII-40k.hm.gzipped_matrix
chr2	24800000	25079999	chr2	24800000	25079999	255,0,0	ChEF-all-HindIII-40k.hm.gzipped_matrix
chr2	25080000	26319999	chr2	25080000	26319999	255,0,0	ChEF-all-HindIII-40k.hm.gzipped_matrix
chr2	26320000	26799999	chr2	26320000	26799999	255,0,0	ChEF-all-HindIII-40k.hm.gzipped_matrix
chr2	26800000	27119999	chr2	26800000	27119999	255,0,0	ChEF-all-HindIII-40k.hm.gzipped_matrix
chr2	27120000	27679999	chr2	27120000	27679999	255,0,0	ChEF-all-HindIII-40k.hm.gzipped_matrix
chr2	27680000	28319999	chr2	27680000	28319999	255,0,0	ChEF-all-HindIII-40k.hm.gzipped_matrix
chr2	28320000	28519999	chr2	28320000	28519999	255,0,0	ChEF-all-HindIII-40k.hm.gzipped_matrix
chr2	28520000	28639999	chr2	28520000	28639999	255,0,0	ChEF-all-HindIII-40k.hm.gzipped_matrix
chr2	28640000	29039999	chr2	28640000	29039999	255,0,0	ChEF-all-HindIII-40k.hm.gzipped_matrix
chr2	29040000	29279999	chr2	29040000	29279999	255,0,0	ChEF-all-HindIII-40k.hm.gzipped_matrix
chr2	29280000	29399999	chr2	29280000	29399999	255,0,0	ChEF-all-HindIII-40k.hm.gzipped_matrix
chr2	29400000	29639999	chr2	29400000	29639999	255,0,0	ChEF-all-HindIII-40k.hm.gzipped_matrix
chr2	29640000	29799999	chr2	29640000	29799999	255,0,0	ChEF-all-HindIII-40k.hm.gzipped_matrix
chr2	29800000	30239999	chr2	29800000	30239999	255,0,0	ChEF-all-HindIII-40k.hm.gzipped_matrix
chr2	30240000	30679999	chr2	30240000	30679999	255,0,0	ChEF-all-HindIII-40k.hm.gzipped_matrix
chr2	30680000	30919999	chr2	30680000	30919999	255,0,0	ChEF-all-HindIII-40k.hm.gzipped_matrix
chr2	30920000	31079999	chr2	30920000	31079999	255,0,0	ChEF-all-HindIII-40k.hm.gzipped_matrix
chr2	31160000	31399999	chr2	31160000	31399999	255,0,0	ChEF-all-HindIII-40k.hm.gzipped_matrix
chr2	31400000	31639999	chr2	31400000	31639999	255,0,0	ChEF-all-HindIII-40k.hm.gzipped_matrix
chr2	31640000	31839999	chr2	31640000	31839999	255,0,0	ChEF-all-HindIII-40k.hm.gzipped_matrix
chr2	31840000	32159999	chr2	31840000	32159999	255,0,0	ChEF-all-HindIII-40k.hm.gzipped_matrix
chr2	32160000	32319999	chr2	32160000	32319999	255,0,0	ChEF-all-HindIII-40k.hm.gzipped_matrix
chr2	32320000	32439999	chr2	32320000	32439999	255,0,0	ChEF-all-HindIII-40k.hm.gzipped_matrix
chr2	32440000	32679999	chr2	32440000	32679999	255,0,0	ChEF-all-HindIII-40k.hm.gzipped_matrix
chr2	32680000	33239999	chr2	32680000	33239999	255,0,0	ChEF-all-HindIII-40k.hm.gzipped_matrix
chr2	33240000	33559999	chr2	33240000	33559999	255,0,0	ChEF-all-HindIII-40k.hm.gzipped_matrix
chr2	33560000	33679999	chr2	33560000	33679999	255,0,0	ChEF-all-HindIII-40k.hm.gzipped_matrix
chr2	33680000	33919999	chr2	33680000	33919999	255,0,0	ChEF-all-HindIII-40k.hm.gzipped_matrix
chr2	33920000	34039999	chr2	33920000	34039999	255,0,0	ChEF-all-HindIII-40k.hm.gzipped_matrix
chr2	34040000	34359999	chr2	34040000	34359999	255,0,0	ChEF-all-HindIII-40k.hm.gzipped_matrix
chr2	34360000	34519999	chr2	34360000	34519999	255,0,0	ChEF-all-HindIII-40k.hm.gzipped_matrix
chr2	34520000	34759999	chr2	34520000	34759999	255,0,0	ChEF-all-HindIII-40k.hm.gzipped_matrix
chr2	34760000	35559999	chr2	34760000	35559999	255,0,0	ChEF-all-HindIII-40k.hm.gzipped_matrix
chr2	35560000	35839999	chr2	35560000	35839999	255,0,0	ChEF-all-HindIII-40k.hm.gzipped_matrix
chr2	36000000	36719999	chr2	36000000	36719999	255,0,0	ChEF-all-HindIII-40k.hm.gzipped_matrix
chr2	36720000	36919999	chr2	36720000	36919999	255,0,0	ChEF-all-HindIII-40k.hm.gzipped_matrix
chr2	36960000	37279999	chr2	36960000	37279999	255,0,0	ChEF-all-HindIII-40k.hm.gzipped_matrix
chr2	37360000	37639999	chr2	37360000	37639999	255,0,0	ChEF-all-HindIII-40k.hm.gzipped_matrix
chr2	37640000	37999999	chr2	37640000	37999999	255,0,0	ChEF-all-HindIII-40k.hm.gzipped_matrix
chr2	38080000	38559999	chr2	38080000	38559999	255,0,0	ChEF-all-HindIII-40k.hm.gzipped_matrix
chr2	38560000	38719999	chr2	38560000	38719999	255,0,0	ChEF-all-HindIII-40k.hm.gzipped_matrix
chr2	38720000	38999999	chr2	38720000	38999999	255,0,0	ChEF-all-HindIII-40k.hm.gzipped_matrix
chr2	39000000	39759999	chr2	39000000	39759999	255,0,0	ChEF-all-HindIII-40k.hm.gzipped_matrix
chr2	39760000	40039999	chr2	39760000	40039999	255,0,0	ChEF-all-HindIII-40k.hm.gzipped_matrix
chr2	40040000	40159999	chr2	40040000	40159999	255,0,0	ChEF-all-HindIII-40k.hm.gzipped_matrix
chr2	40160000	40279999	chr2	40160000	40279999	255,0,0	ChEF-all-HindIII-40k.hm.gzipped_matrix
chr2	40280000	40559999	chr2	40280000	40559999	255,0,0	ChEF-all-HindIII-40k.hm.gzipped_matrix
chr2	40640000	40759999	chr2	40640000	40759999	255,0,0	ChEF-all-HindIII-40k.hm.gzipped_matrix
chr2	40760000	41039999	chr2	40760000	41039999	255,0,0	ChEF-all-HindIII-40k.hm.gzipped_matrix
chr2	41040000	41359999	chr2	41040000	41359999	255,0,0	ChEF-all-HindIII-40k.hm.gzipped_matrix
chr2	41360000	41519999	chr2	41360000	41519999	255,0,0	ChEF-all-HindIII-40k.hm.gzipped_matrix
chr2	41520000	41679999	chr2	41520000	41679999	255,0,0	ChEF-all-HindIII-40k.hm.gzipped_matrix
chr2	41760000	41879999	chr2	41760000	41879999	255,0,0	ChEF-all-HindIII-40k.hm.gzipped_matrix
chr2	41880000	42399999	chr2	41880000	42399999	255,0,0	ChEF-all-HindIII-40k.hm.gzipped_matrix
chr2	42400000	42519999	chr2	42400000	42519999	255,0,0	ChEF-all-HindIII-40k.hm.gzipped_matrix
chr2	42520000	42799999	chr2	42520000	42799999	255,0,0	ChEF-all-HindIII-40k.hm.gzipped_matrix
chr2	42800000	43039999	chr2	42800000	43039999	255,0,0	ChEF-all-HindIII-40k.hm.gzipped_matrix
chr2	43040000	43279999	chr2	43040000	43279999	255,0,0	ChEF-all-HindIII-40k.hm.gzipped_matrix
chr2	43360000	43799999	chr2	43360000	43799999	255,0,0	ChEF-all-HindIII-40k.hm.gzipped_matrix
chr2	43800000	43959999	chr2	43800000	43959999	255,0,0	ChEF-all-HindIII-40k.hm.gzipped_matrix
chr2	43960000	44159999	chr2	43960000	44159999	255,0,0	ChEF-all-HindIII-40k.hm.gzipped_matrix
chr2	44160000	44519999	chr2	44160000	44519999	255,0,0	ChEF-all-HindIII-40k.hm.gzipped_matrix
chr2	44600000	44799999	chr2	44600000	44799999	255,0,0	ChEF-all-HindIII-40k.hm.gzipped_matrix
chr2	44800000	44999999	chr2	44800000	44999999	255,0,0	ChEF-all-HindIII-40k.hm.gzipped_matrix
chr2	45000000	45799999	chr2	45000000	45799999	255,0,0	ChEF-all-HindIII-40k.hm.gzipped_matrix
chr2	45800000	46039999	chr2	45800000	46039999	255,0,0	ChEF-all-HindIII-40k.hm.gzipped_matrix
chr2	46040000	46159999	chr2	46040000	46159999	255,0,0	ChEF-all-HindIII-40k.hm.gzipped_matrix
chr2	46160000	46639999	chr2	46160000	46639999	255,0,0	ChEF-all-HindIII-40k.hm.gzipped_matrix
chr2	46640000	46919999	chr2	46640000	46919999	255,0,0	ChEF-all-HindIII-40k.hm.gzipped_matrix
chr2	46920000	47199999	chr2	46920000	47199999	255,0,0	ChEF-all-HindIII-40k.hm.gzipped_matrix
chr2	47200000	47439999	chr2	47200000	47439999	255,0,0	ChEF-all-HindIII-40k.hm.gzipped_matrix
chr2	47440000	47679999	chr2	47440000	47679999	255,0,0	ChEF-all-HindIII-40k.hm.gzipped_matrix
chr2	47680000	48159999	chr2	47680000	48159999	255,0,0	ChEF-all-HindIII-40k.hm.gzipped_matrix
chr2	48160000	48359999	chr2	48160000	48359999	255,0,0	ChEF-all-HindIII-40k.hm.gzipped_matrix
chr2	48360000	48679999	chr2	48360000	48679999	255,0,0	ChEF-all-HindIII-40k.hm.gzipped_matrix
chr2	48680000	48839999	chr2	48680000	48839999	255,0,0	ChEF-all-HindIII-40k.hm.gzipped_matrix
chr2	48840000	49159999	chr2	48840000	49159999	255,0,0	ChEF-all-HindIII-40k.hm.gzipped_matrix
chr2	49160000	49279999	chr2	49160000	49279999	255,0,0	ChEF-all-HindIII-40k.hm.gzipped_matrix
chr2	49280000	49439999	chr2	49280000	49439999	255,0,0	ChEF-all-HindIII-40k.hm.gzipped_matrix
chr2	49440000	49959999	chr2	49440000	49959999	255,0,0	ChEF-all-HindIII-40k.hm.gzipped_matrix
chr2	49960000	50079999	chr2	49960000	50079999	255,0,0	ChEF-all-HindIII-40k.hm.gzipped_matrix
chr2	50080000	50879999	chr2	50080000	50879999	255,0,0	ChEF-all-HindIII-40k.hm.gzipped_matrix
chr2	50880000	51319999	chr2	50880000	51319999	255,0,0	ChEF-all-HindIII-40k.hm.gzipped_matrix
chr2	51320000	51599999	chr2	51320000	51599999	255,0,0	ChEF-all-HindIII-40k.hm.gzipped_matrix
chr2	51600000	51799999	chr2	51600000	51799999	255,0,0	ChEF-all-HindIII-40k.hm.gzipped_matrix
chr2	51800000	51959999	chr2	51800000	51959999	255,0,0	ChEF-all-HindIII-40k.hm.gzipped_matrix
chr2	51960000	52319999	chr2	51960000	52319999	255,0,0	ChEF-all-HindIII-40k.hm.gzipped_matrix
chr2	52920000	53319999	chr2	52920000	53319999	255,0,0	ChEF-all-HindIII-40k.hm.gzipped_matrix
chr2	53320000	53479999	chr2	53320000	53479999	255,0,0	ChEF-all-HindIII-40k.hm.gzipped_matrix
chr2	53480000	54239999	chr2	53480000	54239999	255,0,0	ChEF-all-HindIII-40k.hm.gzipped_matrix
chr2	54280000	54399999	chr2	54280000	54399999	255,0,0	ChEF-all-HindIII-40k.hm.gzipped_matrix
chr2	54400000	54559999	chr2	54400000	54559999	255,0,0	ChEF-all-HindIII-40k.hm.gzipped_matrix
chr2	54560000	54799999	chr2	54560000	54799999	255,0,0	ChEF-all-HindIII-40k.hm.gzipped_matrix
chr2	54800000	55079999	chr2	54800000	55079999	255,0,0	ChEF-all-HindIII-40k.hm.gzipped_matrix
chr2	55080000	55239999	chr2	55080000	55239999	255,0,0	ChEF-all-HindIII-40k.hm.gzipped_matrix
chr2	55320000	55479999	chr2	55320000	55479999	255,0,0	ChEF-all-HindIII-40k.hm.gzipped_matrix
chr2	55480000	55599999	chr2	55480000	55599999	255,0,0	ChEF-all-HindIII-40k.hm.gzipped_matrix
chr2	55600000	55719999	chr2	55600000	55719999	255,0,0	ChEF-all-HindIII-40k.hm.gzipped_matrix
chr2	55760000	55959999	chr2	55760000	55959999	255,0,0	ChEF-all-HindIII-40k.hm.gzipped_matrix
chr2	55960000	56279999	chr2	55960000	56279999	255,0,0	ChEF-all-HindIII-40k.hm.gzipped_matrix
chr2	56360000	56639999	chr2	56360000	56639999	255,0,0	ChEF-all-HindIII-40k.hm.gzipped_matrix
chr2	56640000	56919999	chr2	56640000	56919999	255,0,0	ChEF-all-HindIII-40k.hm.gzipped_matrix
chr2	56920000	57079999	chr2	56920000	57079999	255,0,0	ChEF-all-HindIII-40k.hm.gzipped_matrix
chr2	57080000	57919999	chr2	57080000	57919999	255,0,0	ChEF-all-HindIII-40k.hm.gzipped_matrix
chr2	58040000	58239999	chr2	58040000	58239999	255,0,0	ChEF-all-HindIII-40k.hm.gzipped_matrix
chr2	58240000	58439999	chr2	58240000	58439999	255,0,0	ChEF-all-HindIII-40k.hm.gzipped_matrix
chr2	58440000	59119999	chr2	58440000	59119999	255,0,0	ChEF-all-HindIII-40k.hm.gzipped_matrix
chr2	59120000	59439999	chr2	59120000	59439999	255,0,0	ChEF-all-HindIII-40k.hm.gzipped_matrix
chr2	59440000	59599999	chr2	59440000	59599999	255,0,0	ChEF-all-HindIII-40k.hm.gzipped_matrix
chr2	59720000	59839999	chr2	59720000	59839999	255,0,0	ChEF-all-HindIII-40k.hm.gzipped_matrix
chr2	59840000	60399999	chr2	59840000	60399999	255,0,0	ChEF-all-HindIII-40k.hm.gzipped_matrix
chr2	60400000	60519999	chr2	60400000	60519999	255,0,0	ChEF-all-HindIII-40k.hm.gzipped_matrix
chr2	60520000	60719999	chr2	60520000	60719999	255,0,0	ChEF-all-HindIII-40k.hm.gzipped_matrix
chr2	60720000	60879999	chr2	60720000	60879999	255,0,0	ChEF-all-HindIII-40k.hm.gzipped_matrix
chr2	60880000	61519999	chr2	60880000	61519999	255,0,0	ChEF-all-HindIII-40k.hm.gzipped_matrix
chr2	61520000	61719999	chr2	61520000	61719999	255,0,0	ChEF-all-HindIII-40k.hm.gzipped_matrix
chr2	61720000	62079999	chr2	61720000	62079999	255,0,0	ChEF-all-HindIII-40k.hm.gzipped_matrix
chr2	62080000	62239999	chr2	62080000	62239999	255,0,0	ChEF-all-HindIII-40k.hm.gzipped_matrix
chr2	62320000	62439999	chr2	62320000	62439999	255,0,0	ChEF-all-HindIII-40k.hm.gzipped_matrix
chr2	62440000	62599999	chr2	62440000	62599999	255,0,0	ChEF-all-HindIII-40k.hm.gzipped_matrix
chr2	62600000	62759999	chr2	62600000	62759999	255,0,0	ChEF-all-HindIII-40k.hm.gzipped_matrix
chr2	62760000	62879999	chr2	62760000	62879999	255,0,0	ChEF-all-HindIII-40k.hm.gzipped_matrix
chr2	62880000	63159999	chr2	62880000	63159999	255,0,0	ChEF-all-HindIII-40k.hm.gzipped_matrix
chr2	63160000	63359999	chr2	63160000	63359999	255,0,0	ChEF-all-HindIII-40k.hm.gzipped_matrix
chr2	63360000	63479999	chr2	63360000	63479999	255,0,0	ChEF-all-HindIII-40k.hm.gzipped_matrix
chr2	63480000	64319999	chr2	63480000	64319999	255,0,0	ChEF-all-HindIII-40k.hm.gzipped_matrix
chr2	64360000	64519999	chr2	64360000	64519999	255,0,0	ChEF-all-HindIII-40k.hm.gzipped_matrix
chr2	64520000	64839999	chr2	64520000	64839999	255,0,0	ChEF-all-HindIII-40k.hm.gzipped_matrix
chr2	64840000	65119999	chr2	64840000	65119999	255,0,0	ChEF-all-HindIII-40k.hm.gzipped_matrix
chr2	65120000	65319999	chr2	65120000	65319999	255,0,0	ChEF-all-HindIII-40k.hm.gzipped_matrix
chr2	65320000	65759999	chr2	65320000	65759999	255,0,0	ChEF-all-HindIII-40k.hm.gzipped_matrix
chr2	65760000	66159999	chr2	65760000	66159999	255,0,0	ChEF-all-HindIII-40k.hm.gzipped_matrix
chr2	66160000	66319999	chr2	66160000	66319999	255,0,0	ChEF-all-HindIII-40k.hm.gzipped_matrix
chr2	66320000	66479999	chr2	66320000	66479999	255,0,0	ChEF-all-HindIII-40k.hm.gzipped_matrix
chr2	66480000	66599999	chr2	66480000	66599999	255,0,0	ChEF-all-HindIII-40k.hm.gzipped_matrix
chr2	66600000	66839999	chr2	66600000	66839999	255,0,0	ChEF-all-HindIII-40k.hm.gzipped_matrix
chr2	66840000	67199999	chr2	66840000	67199999	255,0,0	ChEF-all-HindIII-40k.hm.gzipped_matrix
chr2	67200000	67839999	chr2	67200000	67839999	255,0,0	ChEF-all-HindIII-40k.hm.gzipped_matrix
chr2	67840000	68039999	chr2	67840000	68039999	255,0,0	ChEF-all-HindIII-40k.hm.gzipped_matrix
chr2	68040000	68239999	chr2	68040000	68239999	255,0,0	ChEF-all-HindIII-40k.hm.gzipped_matrix
chr2	68240000	68399999	chr2	68240000	68399999	255,0,0	ChEF-all-HindIII-40k.hm.gzipped_matrix
chr2	68400000	68599999	chr2	68400000	68599999	255,0,0	ChEF-all-HindIII-40k.hm.gzipped_matrix
chr2	68600000	68839999	chr2	68600000	68839999	255,0,0	ChEF-all-HindIII-40k.hm.gzipped_matrix
chr2	68840000	69239999	chr2	68840000	69239999	255,0,0	ChEF-all-HindIII-40k.hm.gzipped_matrix
chr2	69240000	69439999	chr2	69240000	69439999	255,0,0	ChEF-all-HindIII-40k.hm.gzipped_matrix
chr2	69520000	70239999	chr2	69520000	70239999	255,0,0	ChEF-all-HindIII-40k.hm.gzipped_matrix
chr2	70320000	70439999	chr2	70320000	70439999	255,0,0	ChEF-all-HindIII-40k.hm.gzipped_matrix
chr2	70520000	71439999	chr2	70520000	71439999	255,0,0	ChEF-all-HindIII-40k.hm.gzipped_matrix
chr2	71440000	72559999	chr2	71440000	72559999	255,0,0	ChEF-all-HindIII-40k.hm.gzipped_matrix
chr2	72560000	73119999	chr2	72560000	73119999	255,0,0	ChEF-all-HindIII-40k.hm.gzipped_matrix
chr2	73200000	73559999	chr2	73200000	73559999	255,0,0	ChEF-all-HindIII-40k.hm.gzipped_matrix
chr2	73560000	75199999	chr2	73560000	75199999	255,0,0	ChEF-all-HindIII-40k.hm.gzipped_matrix
chr2	75200000	75359999	chr2	75200000	75359999	255,0,0	ChEF-all-HindIII-40k.hm.gzipped_matrix
chr2	75360000	75639999	chr2	75360000	75639999	255,0,0	ChEF-all-HindIII-40k.hm.gzipped_matrix
chr2	75640000	75799999	chr2	75640000	75799999	255,0,0	ChEF-all-HindIII-40k.hm.gzipped_matrix
chr2	75800000	75919999	chr2	75800000	75919999	255,0,0	ChEF-all-HindIII-40k.hm.gzipped_matrix
chr2	75920000	76319999	chr2	75920000	76319999	255,0,0	ChEF-all-HindIII-40k.hm.gzipped_matrix
chr2	76320000	76559999	chr2	76320000	76559999	255,0,0	ChEF-all-HindIII-40k.hm.gzipped_matrix
chr2	76640000	76839999	chr2	76640000	76839999	255,0,0	ChEF-all-HindIII-40k.hm.gzipped_matrix
chr2	76840000	77319999	chr2	76840000	77319999	255,0,0	ChEF-all-HindIII-40k.hm.gzipped_matrix
chr2	77320000	77919999	chr2	77320000	77919999	255,0,0	ChEF-all-HindIII-40k.hm.gzipped_matrix
chr2	77920000	78399999	chr2	77920000	78399999	255,0,0	ChEF-all-HindIII-40k.hm.gzipped_matrix
chr2	78400000	78519999	chr2	78400000	78519999	255,0,0	ChEF-all-HindIII-40k.hm.gzipped_matrix
chr2	78520000	78639999	chr2	78520000	78639999	255,0,0	ChEF-all-HindIII-40k.hm.gzipped_matrix
chr2	78640000	79439999	chr2	78640000	79439999	255,0,0	ChEF-all-HindIII-40k.hm.gzipped_matrix
chr2	79440000	79959999	chr2	79440000	79959999	255,0,0	ChEF-all-HindIII-40k.hm.gzipped_matrix
chr2	79960000	80199999	chr2	79960000	80199999	255,0,0	ChEF-all-HindIII-40k.hm.gzipped_matrix
chr2	80200000	80839999	chr2	80200000	80839999	255,0,0	ChEF-all-HindIII-40k.hm.gzipped_matrix
chr2	80840000	81039999	chr2	80840000	81039999	255,0,0	ChEF-all-HindIII-40k.hm.gzipped_matrix
chr2	81120000	81439999	chr2	81120000	81439999	255,0,0	ChEF-all-HindIII-40k.hm.gzipped_matrix
chr2	81440000	81559999	chr2	81440000	81559999	255,0,0	ChEF-all-HindIII-40k.hm.gzipped_matrix
chr2	81560000	82239999	chr2	81560000	82239999	255,0,0	ChEF-all-HindIII-40k.hm.gzipped_matrix
chr2	82240000	82359999	chr2	82240000	82359999	255,0,0	ChEF-all-HindIII-40k.hm.gzipped_matrix
chr2	82360000	83319999	chr2	82360000	83319999	255,0,0	ChEF-all-HindIII-40k.hm.gzipped_matrix
chr2	83320000	83799999	chr2	83320000	83799999	255,0,0	ChEF-all-HindIII-40k.hm.gzipped_matrix
chr2	83800000	84039999	chr2	83800000	84039999	255,0,0	ChEF-all-HindIII-40k.hm.gzipped_matrix
chr2	84040000	84559999	chr2	84040000	84559999	255,0,0	ChEF-all-HindIII-40k.hm.gzipped_matrix
chr2	84560000	84959999	chr2	84560000	84959999	255,0,0	ChEF-all-HindIII-40k.hm.gzipped_matrix
chr2	84960000	85079999	chr2	84960000	85079999	255,0,0	ChEF-all-HindIII-40k.hm.gzipped_matrix
chr2	85080000	85879999	chr2	85080000	85879999	255,0,0	ChEF-all-HindIII-40k.hm.gzipped_matrix
chr2	85960000	86199999	chr2	85960000	86199999	255,0,0	ChEF-all-HindIII-40k.hm.gzipped_matrix
chr2	86200000	86479999	chr2	86200000	86479999	255,0,0	ChEF-all-HindIII-40k.hm.gzipped_matrix
chr2	86480000	86919999	chr2	86480000	86919999	255,0,0	ChEF-all-HindIII-40k.hm.gzipped_matrix
chr2	86920000	87039999	chr2	86920000	87039999	255,0,0	ChEF-all-HindIII-40k.hm.gzipped_matrix
chr2	87040000	88119999	chr2	87040000	88119999	255,0,0	ChEF-all-HindIII-40k.hm.gzipped_matrix
chr2	88120000	88719999	chr2	88120000	88719999	255,0,0	ChEF-all-HindIII-40k.hm.gzipped_matrix
chr2	88720000	88839999	chr2	88720000	88839999	255,0,0	ChEF-all-HindIII-40k.hm.gzipped_matrix
chr2	88840000	89239999	chr2	88840000	89239999	255,0,0	ChEF-all-HindIII-40k.hm.gzipped_matrix
chr2	89240000	89439999	chr2	89240000	89439999	255,0,0	ChEF-all-HindIII-40k.hm.gzipped_matrix
chr2	89440000	89639999	chr2	89440000	89639999	255,0,0	ChEF-all-HindIII-40k.hm.gzipped_matrix
chr2	89640000	90079999	chr2	89640000	90079999	255,0,0	ChEF-all-HindIII-40k.hm.gzipped_matrix
chr2	90080000	90559999	chr2	90080000	90559999	255,0,0	ChEF-all-HindIII-40k.hm.gzipped_matrix
chr2	90560000	90959999	chr2	90560000	90959999	255,0,0	ChEF-all-HindIII-40k.hm.gzipped_matrix
chr2	90960000	91199999	chr2	90960000	91199999	255,0,0	ChEF-all-HindIII-40k.hm.gzipped_matrix
chr2	91200000	92119999	chr2	91200000	92119999	255,0,0	ChEF-all-HindIII-40k.hm.gzipped_matrix
chr2	92120000	92279999	chr2	92120000	92279999	255,0,0	ChEF-all-HindIII-40k.hm.gzipped_matrix
chr2	92280000	92919999	chr2	92280000	92919999	255,0,0	ChEF-all-HindIII-40k.hm.gzipped_matrix
chr2	92920000	93799999	chr2	92920000	93799999	255,0,0	ChEF-all-HindIII-40k.hm.gzipped_matrix
chr2	93800000	93959999	chr2	93800000	93959999	255,0,0	ChEF-all-HindIII-40k.hm.gzipped_matrix
chr2	93960000	94559999	chr2	93960000	94559999	255,0,0	ChEF-all-HindIII-40k.hm.gzipped_matrix
chr2	94560000	95159999	chr2	94560000	95159999	255,0,0	ChEF-all-HindIII-40k.hm.gzipped_matrix
chr2	95160000	95959999	chr2	95160000	95959999	255,0,0	ChEF-all-HindIII-40k.hm.gzipped_matrix
chr2	95960000	96599999	chr2	95960000	96599999	255,0,0	ChEF-all-HindIII-40k.hm.gzipped_matrix
chr2	96680000	96799999	chr2	96680000	96799999	255,0,0	ChEF-all-HindIII-40k.hm.gzipped_matrix
chr2	96800000	97199999	chr2	96800000	97199999	255,0,0	ChEF-all-HindIII-40k.hm.gzipped_matrix
chr2	97200000	97439999	chr2	97200000	97439999	255,0,0	ChEF-all-HindIII-40k.hm.gzipped_matrix
chr2	97440000	97559999	chr2	97440000	97559999	255,0,0	ChEF-all-HindIII-40k.hm.gzipped_matrix
chr2	97560000	97719999	chr2	97560000	97719999	255,0,0	ChEF-all-HindIII-40k.hm.gzipped_matrix
chr2	97720000	98279999	chr2	97720000	98279999	255,0,0	ChEF-all-HindIII-40k.hm.gzipped_matrix
chr2	98280000	98759999	chr2	98280000	98759999	255,0,0	ChEF-all-HindIII-40k.hm.gzipped_matrix
chr2	98760000	98919999	chr2	98760000	98919999	255,0,0	ChEF-all-HindIII-40k.hm.gzipped_matrix
chr2	98920000	99119999	chr2	98920000	99119999	255,0,0	ChEF-all-HindIII-40k.hm.gzipped_matrix
chr2	99120000	99759999	chr2	99120000	99759999	255,0,0	ChEF-all-HindIII-40k.hm.gzipped_matrix
chr2	99840000	100039999	chr2	99840000	100039999	255,0,0	ChEF-all-HindIII-40k.hm.gzipped_matrix
chr2	100040000	100239999	chr2	100040000	100239999	255,0,0	ChEF-all-HindIII-40k.hm.gzipped_matrix
chr2	100240000	100519999	chr2	100240000	100519999	255,0,0	ChEF-all-HindIII-40k.hm.gzipped_matrix
chr2	100520000	100959999	chr2	100520000	100959999	255,0,0	ChEF-all-HindIII-40k.hm.gzipped_matrix
chr2	100960000	101159999	chr2	100960000	101159999	255,0,0	ChEF-all-HindIII-40k.hm.gzipped_matrix
chr2	101160000	101399999	chr2	101160000	101399999	255,0,0	ChEF-all-HindIII-40k.hm.gzipped_matrix
chr2	101480000	102119999	chr2	101480000	102119999	255,0,0	ChEF-all-HindIII-40k.hm.gzipped_matrix
chr2	102120000	102439999	chr2	102120000	102439999	255,0,0	ChEF-all-HindIII-40k.hm.gzipped_matrix
chr2	102440000	102719999	chr2	102440000	102719999	255,0,0	ChEF-all-HindIII-40k.hm.gzipped_matrix
chr2	102720000	102839999	chr2	102720000	102839999	255,0,0	ChEF-all-HindIII-40k.hm.gzipped_matrix
chr2	102840000	103119999	chr2	102840000	103119999	255,0,0	ChEF-all-HindIII-40k.hm.gzipped_matrix
chr2	103120000	103319999	chr2	103120000	103319999	255,0,0	ChEF-all-HindIII-40k.hm.gzipped_matrix
chr2	103320000	103519999	chr2	103320000	103519999	255,0,0	ChEF-all-HindIII-40k.hm.gzipped_matrix
chr2	103520000	103679999	chr2	103520000	103679999	255,0,0	ChEF-all-HindIII-40k.hm.gzipped_matrix
chr2	103680000	104479999	chr2	103680000	104479999	255,0,0	ChEF-all-HindIII-40k.hm.gzipped_matrix
chr2	104480000	104799999	chr2	104480000	104799999	255,0,0	ChEF-all-HindIII-40k.hm.gzipped_matrix
chr2	104800000	106239999	chr2	104800000	106239999	255,0,0	ChEF-all-HindIII-40k.hm.gzipped_matrix
chr2	106240000	106679999	chr2	106240000	106679999	255,0,0	ChEF-all-HindIII-40k.hm.gzipped_matrix
chr2	106680000	106879999	chr2	106680000	106879999	255,0,0	ChEF-all-HindIII-40k.hm.gzipped_matrix
chr2	106880000	107159999	chr2	106880000	107159999	255,0,0	ChEF-all-HindIII-40k.hm.gzipped_matrix
chr2	107160000	107359999	chr2	107160000	107359999	255,0,0	ChEF-all-HindIII-40k.hm.gzipped_matrix
chr2	107360000	107559999	chr2	107360000	107559999	255,0,0	ChEF-all-HindIII-40k.hm.gzipped_matrix
chr2	107560000	107839999	chr2	107560000	107839999	255,0,0	ChEF-all-HindIII-40k.hm.gzipped_matrix
chr2	107840000	108039999	chr2	107840000	108039999	255,0,0	ChEF-all-HindIII-40k.hm.gzipped_matrix
chr2	108040000	108319999	chr2	108040000	108319999	255,0,0	ChEF-all-HindIII-40k.hm.gzipped_matrix
chr2	108400000	108799999	chr2	108400000	108799999	255,0,0	ChEF-all-HindIII-40k.hm.gzipped_matrix
chr2	108800000	109839999	chr2	108800000	109839999	255,0,0	ChEF-all-HindIII-40k.hm.gzipped_matrix
chr2	109840000	110119999	chr2	109840000	110119999	255,0,0	ChEF-all-HindIII-40k.hm.gzipped_matrix
chr2	110120000	110359999	chr2	110120000	110359999	255,0,0	ChEF-all-HindIII-40k.hm.gzipped_matrix
chr2	110360000	110719999	chr2	110360000	110719999	255,0,0	ChEF-all-HindIII-40k.hm.gzipped_matrix
chr2	110720000	110879999	chr2	110720000	110879999	255,0,0	ChEF-all-HindIII-40k.hm.gzipped_matrix
chr2	110880000	111159999	chr2	110880000	111159999	255,0,0	ChEF-all-HindIII-40k.hm.gzipped_matrix
chr2	111160000	111319999	chr2	111160000	111319999	255,0,0	ChEF-all-HindIII-40k.hm.gzipped_matrix
chr2	111320000	111439999	chr2	111320000	111439999	255,0,0	ChEF-all-HindIII-40k.hm.gzipped_matrix
chr2	111440000	111559999	chr2	111440000	111559999	255,0,0	ChEF-all-HindIII-40k.hm.gzipped_matrix
chr2	111560000	111719999	chr2	111560000	111719999	255,0,0	ChEF-all-HindIII-40k.hm.gzipped_matrix
chr2	111720000	111959999	chr2	111720000	111959999	255,0,0	ChEF-all-HindIII-40k.hm.gzipped_matrix
chr2	111960000	112439999	chr2	111960000	112439999	255,0,0	ChEF-all-HindIII-40k.hm.gzipped_matrix
chr2	112440000	113159999	chr2	112440000	113159999	255,0,0	ChEF-all-HindIII-40k.hm.gzipped_matrix
chr2	113160000	113479999	chr2	113160000	113479999	255,0,0	ChEF-all-HindIII-40k.hm.gzipped_matrix
chr2	113480000	113679999	chr2	113480000	113679999	255,0,0	ChEF-all-HindIII-40k.hm.gzipped_matrix
chr2	113760000	114199999	chr2	113760000	114199999	255,0,0	ChEF-all-HindIII-40k.hm.gzipped_matrix
chr2	114280000	114759999	chr2	114280000	114759999	255,0,0	ChEF-all-HindIII-40k.hm.gzipped_matrix
chr2	114760000	115239999	chr2	114760000	115239999	255,0,0	ChEF-all-HindIII-40k.hm.gzipped_matrix
chr2	115240000	115479999	chr2	115240000	115479999	255,0,0	ChEF-all-HindIII-40k.hm.gzipped_matrix
chr2	115480000	115599999	chr2	115480000	115599999	255,0,0	ChEF-all-HindIII-40k.hm.gzipped_matrix
chr2	115600000	115759999	chr2	115600000	115759999	255,0,0	ChEF-all-HindIII-40k.hm.gzipped_matrix
chr2	115760000	115959999	chr2	115760000	115959999	255,0,0	ChEF-all-HindIII-40k.hm.gzipped_matrix
chr2	115960000	116279999	chr2	115960000	116279999	255,0,0	ChEF-all-HindIII-40k.hm.gzipped_matrix
chr2	116280000	116799999	chr2	116280000	116799999	255,0,0	ChEF-all-HindIII-40k.hm.gzipped_matrix
chr2	116880000	117199999	chr2	116880000	117199999	255,0,0	ChEF-all-HindIII-40k.hm.gzipped_matrix
chr2	117200000	117599999	chr2	117200000	117599999	255,0,0	ChEF-all-HindIII-40k.hm.gzipped_matrix
chr2	117600000	117759999	chr2	117600000	117759999	255,0,0	ChEF-all-HindIII-40k.hm.gzipped_matrix
chr2	117760000	118039999	chr2	117760000	118039999	255,0,0	ChEF-all-HindIII-40k.hm.gzipped_matrix
chr2	118120000	118359999	chr2	118120000	118359999	255,0,0	ChEF-all-HindIII-40k.hm.gzipped_matrix
chr2	118440000	118639999	chr2	118440000	118639999	255,0,0	ChEF-all-HindIII-40k.hm.gzipped_matrix
chr2	118640000	118879999	chr2	118640000	118879999	255,0,0	ChEF-all-HindIII-40k.hm.gzipped_matrix
chr2	118880000	119079999	chr2	118880000	119079999	255,0,0	ChEF-all-HindIII-40k.hm.gzipped_matrix
chr2	119160000	120159999	chr2	119160000	120159999	255,0,0	ChEF-all-HindIII-40k.hm.gzipped_matrix
chr2	120160000	120359999	chr2	120160000	120359999	255,0,0	ChEF-all-HindIII-40k.hm.gzipped_matrix
chr2	120440000	120599999	chr2	120440000	120599999	255,0,0	ChEF-all-HindIII-40k.hm.gzipped_matrix
chr2	120680000	120799999	chr2	120680000	120799999	255,0,0	ChEF-all-HindIII-40k.hm.gzipped_matrix
chr2	120840000	120999999	chr2	120840000	120999999	255,0,0	ChEF-all-HindIII-40k.hm.gzipped_matrix
chr2	121120000	121279999	chr2	121120000	121279999	255,0,0	ChEF-all-HindIII-40k.hm.gzipped_matrix
chr2	121280000	121439999	chr2	121280000	121439999	255,0,0	ChEF-all-HindIII-40k.hm.gzipped_matrix
chr2	121440000	121599999	chr2	121440000	121599999	255,0,0	ChEF-all-HindIII-40k.hm.gzipped_matrix
chr2	121600000	121759999	chr2	121600000	121759999	255,0,0	ChEF-all-HindIII-40k.hm.gzipped_matrix
chr2	121760000	121879999	chr2	121760000	121879999	255,0,0	ChEF-all-HindIII-40k.hm.gzipped_matrix
chr2	121880000	122039999	chr2	121880000	122039999	255,0,0	ChEF-all-HindIII-40k.hm.gzipped_matrix
chr2	122040000	122999999	chr2	122040000	122999999	255,0,0	ChEF-all-HindIII-40k.hm.gzipped_matrix
chr2	123000000	123239999	chr2	123000000	123239999	255,0,0	ChEF-all-HindIII-40k.hm.gzipped_matrix
chr2	123360000	123559999	chr2	123360000	123559999	255,0,0	ChEF-all-HindIII-40k.hm.gzipped_matrix
chr2	123560000	123719999	chr2	123560000	123719999	255,0,0	ChEF-all-HindIII-40k.hm.gzipped_matrix
chr2	123720000	124799999	chr2	123720000	124799999	255,0,0	ChEF-all-HindIII-40k.hm.gzipped_matrix
chr2	124800000	124919999	chr2	124800000	124919999	255,0,0	ChEF-all-HindIII-40k.hm.gzipped_matrix
chr2	124920000	125279999	chr2	124920000	125279999	255,0,0	ChEF-all-HindIII-40k.hm.gzipped_matrix
chr2	125440000	126399999	chr2	125440000	126399999	255,0,0	ChEF-all-HindIII-40k.hm.gzipped_matrix
chr2	126400000	126719999	chr2	126400000	126719999	255,0,0	ChEF-all-HindIII-40k.hm.gzipped_matrix
chr2	126720000	126919999	chr2	126720000	126919999	255,0,0	ChEF-all-HindIII-40k.hm.gzipped_matrix
chr2	126920000	127039999	chr2	126920000	127039999	255,0,0	ChEF-all-HindIII-40k.hm.gzipped_matrix
chr2	127040000	127399999	chr2	127040000	127399999	255,0,0	ChEF-all-HindIII-40k.hm.gzipped_matrix
chr2	127400000	127839999	chr2	127400000	127839999	255,0,0	ChEF-all-HindIII-40k.hm.gzipped_matrix
chr2	127840000	128079999	chr2	127840000	128079999	255,0,0	ChEF-all-HindIII-40k.hm.gzipped_matrix
chr2	128080000	128319999	chr2	128080000	128319999	255,0,0	ChEF-all-HindIII-40k.hm.gzipped_matrix
chr2	128320000	128999999	chr2	128320000	128999999	255,0,0	ChEF-all-HindIII-40k.hm.gzipped_matrix
chr2	129000000	129199999	chr2	129000000	129199999	255,0,0	ChEF-all-HindIII-40k.hm.gzipped_matrix
chr2	129200000	129359999	chr2	129200000	129359999	255,0,0	ChEF-all-HindIII-40k.hm.gzipped_matrix
chr2	129360000	129719999	chr2	129360000	129719999	255,0,0	ChEF-all-HindIII-40k.hm.gzipped_matrix
chr2	129720000	129879999	chr2	129720000	129879999	255,0,0	ChEF-all-HindIII-40k.hm.gzipped_matrix
chr2	129880000	130039999	chr2	129880000	130039999	255,0,0	ChEF-all-HindIII-40k.hm.gzipped_matrix
chr2	130120000	130599999	chr2	130120000	130599999	255,0,0	ChEF-all-HindIII-40k.hm.gzipped_matrix
chr2	130600000	130719999	chr2	130600000	130719999	255,0,0	ChEF-all-HindIII-40k.hm.gzipped_matrix
chr2	130720000	131239999	chr2	130720000	131239999	255,0,0	ChEF-all-HindIII-40k.hm.gzipped_matrix
chr2	131240000	131439999	chr2	131240000	131439999	255,0,0	ChEF-all-HindIII-40k.hm.gzipped_matrix
chr2	131440000	131639999	chr2	131440000	131639999	255,0,0	ChEF-all-HindIII-40k.hm.gzipped_matrix
chr2	131640000	132079999	chr2	131640000	132079999	255,0,0	ChEF-all-HindIII-40k.hm.gzipped_matrix
chr2	132120000	132479999	chr2	132120000	132479999	255,0,0	ChEF-all-HindIII-40k.hm.gzipped_matrix
chr2	132480000	132599999	chr2	132480000	132599999	255,0,0	ChEF-all-HindIII-40k.hm.gzipped_matrix
chr2	132600000	132759999	chr2	132600000	132759999	255,0,0	ChEF-all-HindIII-40k.hm.gzipped_matrix
chr2	132840000	133679999	chr2	132840000	133679999	255,0,0	ChEF-all-HindIII-40k.hm.gzipped_matrix
chr2	133680000	134319999	chr2	133680000	134319999	255,0,0	ChEF-all-HindIII-40k.hm.gzipped_matrix
chr2	134320000	134519999	chr2	134320000	134519999	255,0,0	ChEF-all-HindIII-40k.hm.gzipped_matrix
chr2	134520000	134879999	chr2	134520000	134879999	255,0,0	ChEF-all-HindIII-40k.hm.gzipped_matrix
chr2	134880000	135599999	chr2	134880000	135599999	255,0,0	ChEF-all-HindIII-40k.hm.gzipped_matrix
chr2	135600000	135719999	chr2	135600000	135719999	255,0,0	ChEF-all-HindIII-40k.hm.gzipped_matrix
chr2	135720000	135839999	chr2	135720000	135839999	255,0,0	ChEF-all-HindIII-40k.hm.gzipped_matrix
chr2	135840000	136319999	chr2	135840000	136319999	255,0,0	ChEF-all-HindIII-40k.hm.gzipped_matrix
chr2	136320000	136479999	chr2	136320000	136479999	255,0,0	ChEF-all-HindIII-40k.hm.gzipped_matrix
chr2	136480000	136599999	chr2	136480000	136599999	255,0,0	ChEF-all-HindIII-40k.hm.gzipped_matrix
chr2	136600000	136759999	chr2	136600000	136759999	255,0,0	ChEF-all-HindIII-40k.hm.gzipped_matrix
chr2	136880000	137039999	chr2	136880000	137039999	255,0,0	ChEF-all-HindIII-40k.hm.gzipped_matrix
chr2	137040000	137239999	chr2	137040000	137239999	255,0,0	ChEF-all-HindIII-40k.hm.gzipped_matrix
chr2	137240000	137879999	chr2	137240000	137879999	255,0,0	ChEF-all-HindIII-40k.hm.gzipped_matrix
chr2	137880000	138039999	chr2	137880000	138039999	255,0,0	ChEF-all-HindIII-40k.hm.gzipped_matrix
chr2	138040000	138279999	chr2	138040000	138279999	255,0,0	ChEF-all-HindIII-40k.hm.gzipped_matrix
chr2	138280000	138599999	chr2	138280000	138599999	255,0,0	ChEF-all-HindIII-40k.hm.gzipped_matrix
chr2	138600000	138839999	chr2	138600000	138839999	255,0,0	ChEF-all-HindIII-40k.hm.gzipped_matrix
chr2	138840000	139039999	chr2	138840000	139039999	255,0,0	ChEF-all-HindIII-40k.hm.gzipped_matrix
chr2	139040000	139479999	chr2	139040000	139479999	255,0,0	ChEF-all-HindIII-40k.hm.gzipped_matrix
chr2	139480000	140599999	chr2	139480000	140599999	255,0,0	ChEF-all-HindIII-40k.hm.gzipped_matrix
chr2	140600000	140719999	chr2	140600000	140719999	255,0,0	ChEF-all-HindIII-40k.hm.gzipped_matrix
chr2	140720000	140959999	chr2	140720000	140959999	255,0,0	ChEF-all-HindIII-40k.hm.gzipped_matrix
chr2	140960000	141479999	chr2	140960000	141479999	255,0,0	ChEF-all-HindIII-40k.hm.gzipped_matrix
chr2	141480000	141839999	chr2	141480000	141839999	255,0,0	ChEF-all-HindIII-40k.hm.gzipped_matrix
chr2	141840000	142079999	chr2	141840000	142079999	255,0,0	ChEF-all-HindIII-40k.hm.gzipped_matrix
chr2	142080000	142199999	chr2	142080000	142199999	255,0,0	ChEF-all-HindIII-40k.hm.gzipped_matrix
chr2	142200000	142759999	chr2	142200000	142759999	255,0,0	ChEF-all-HindIII-40k.hm.gzipped_matrix
chr2	142880000	143159999	chr2	142880000	143159999	255,0,0	ChEF-all-HindIII-40k.hm.gzipped_matrix
chr2	143160000	144359999	chr2	143160000	144359999	255,0,0	ChEF-all-HindIII-40k.hm.gzipped_matrix
chr2	144360000	144719999	chr2	144360000	144719999	255,0,0	ChEF-all-HindIII-40k.hm.gzipped_matrix
chr2	144720000	144919999	chr2	144720000	144919999	255,0,0	ChEF-all-HindIII-40k.hm.gzipped_matrix
chr2	144920000	145159999	chr2	144920000	145159999	255,0,0	ChEF-all-HindIII-40k.hm.gzipped_matrix
chr2	145160000	145719999	chr2	145160000	145719999	255,0,0	ChEF-all-HindIII-40k.hm.gzipped_matrix
chr2	145800000	146119999	chr2	145800000	146119999	255,0,0	ChEF-all-HindIII-40k.hm.gzipped_matrix
chr2	146120000	146319999	chr2	146120000	146319999	255,0,0	ChEF-all-HindIII-40k.hm.gzipped_matrix
chr2	146320000	146439999	chr2	146320000	146439999	255,0,0	ChEF-all-HindIII-40k.hm.gzipped_matrix
chr2	146440000	146599999	chr2	146440000	146599999	255,0,0	ChEF-all-HindIII-40k.hm.gzipped_matrix
chr2	146680000	146799999	chr2	146680000	146799999	255,0,0	ChEF-all-HindIII-40k.hm.gzipped_matrix
chr2	146800000	146999999	chr2	146800000	146999999	255,0,0	ChEF-all-HindIII-40k.hm.gzipped_matrix
chr2	147000000	147679999	chr2	147000000	147679999	255,0,0	ChEF-all-HindIII-40k.hm.gzipped_matrix
chr2	147680000	148039999	chr2	147680000	148039999	255,0,0	ChEF-all-HindIII-40k.hm.gzipped_matrix
chr2	148040000	148439999	chr2	148040000	148439999	255,0,0	ChEF-all-HindIII-40k.hm.gzipped_matrix
chr2	148440000	148599999	chr2	148440000	148599999	255,0,0	ChEF-all-HindIII-40k.hm.gzipped_matrix
chr2	148600000	148959999	chr2	148600000	148959999	255,0,0	ChEF-all-HindIII-40k.hm.gzipped_matrix
chr2	149280000	149479999	chr2	149280000	149479999	255,0,0	ChEF-all-HindIII-40k.hm.gzipped_matrix
chr3	40000	199999	chr3	40000	199999	255,0,0	ChEF-all-HindIII-40k.hm.gzipped_matrix
chr3	200000	359999	chr3	200000	359999	255,0,0	ChEF-all-HindIII-40k.hm.gzipped_matrix
chr3	360000	719999	chr3	360000	719999	255,0,0	ChEF-all-HindIII-40k.hm.gzipped_matrix
chr3	720000	1959999	chr3	720000	1959999	255,0,0	ChEF-all-HindIII-40k.hm.gzipped_matrix
chr3	1960000	2119999	chr3	1960000	2119999	255,0,0	ChEF-all-HindIII-40k.hm.gzipped_matrix
chr3	2120000	2279999	chr3	2120000	2279999	255,0,0	ChEF-all-HindIII-40k.hm.gzipped_matrix
chr3	2280000	2399999	chr3	2280000	2399999	255,0,0	ChEF-all-HindIII-40k.hm.gzipped_matrix
chr3	2480000	2959999	chr3	2480000	2959999	255,0,0	ChEF-all-HindIII-40k.hm.gzipped_matrix
chr3	2960000	3079999	chr3	2960000	3079999	255,0,0	ChEF-all-HindIII-40k.hm.gzipped_matrix
chr3	3080000	3279999	chr3	3080000	3279999	255,0,0	ChEF-all-HindIII-40k.hm.gzipped_matrix
chr3	3280000	3399999	chr3	3280000	3399999	255,0,0	ChEF-all-HindIII-40k.hm.gzipped_matrix
chr3	3400000	3719999	chr3	3400000	3719999	255,0,0	ChEF-all-HindIII-40k.hm.gzipped_matrix
chr3	3720000	3919999	chr3	3720000	3919999	255,0,0	ChEF-all-HindIII-40k.hm.gzipped_matrix
chr3	3920000	4199999	chr3	3920000	4199999	255,0,0	ChEF-all-HindIII-40k.hm.gzipped_matrix
chr3	4200000	4439999	chr3	4200000	4439999	255,0,0	ChEF-all-HindIII-40k.hm.gzipped_matrix
chr3	4440000	4559999	chr3	4440000	4559999	255,0,0	ChEF-all-HindIII-40k.hm.gzipped_matrix
chr3	4560000	5719999	chr3	4560000	5719999	255,0,0	ChEF-all-HindIII-40k.hm.gzipped_matrix
chr3	5720000	6839999	chr3	5720000	6839999	255,0,0	ChEF-all-HindIII-40k.hm.gzipped_matrix
chr3	6840000	7679999	chr3	6840000	7679999	255,0,0	ChEF-all-HindIII-40k.hm.gzipped_matrix
chr3	7680000	7919999	chr3	7680000	7919999	255,0,0	ChEF-all-HindIII-40k.hm.gzipped_matrix
chr3	7920000	8159999	chr3	7920000	8159999	255,0,0	ChEF-all-HindIII-40k.hm.gzipped_matrix
chr3	8160000	8639999	chr3	8160000	8639999	255,0,0	ChEF-all-HindIII-40k.hm.gzipped_matrix
chr3	8640000	8799999	chr3	8640000	8799999	255,0,0	ChEF-all-HindIII-40k.hm.gzipped_matrix
chr3	8800000	8959999	chr3	8800000	8959999	255,0,0	ChEF-all-HindIII-40k.hm.gzipped_matrix
chr3	8960000	9079999	chr3	8960000	9079999	255,0,0	ChEF-all-HindIII-40k.hm.gzipped_matrix
chr3	9080000	9239999	chr3	9080000	9239999	255,0,0	ChEF-all-HindIII-40k.hm.gzipped_matrix
chr3	9240000	9519999	chr3	9240000	9519999	255,0,0	ChEF-all-HindIII-40k.hm.gzipped_matrix
chr3	9600000	9799999	chr3	9600000	9799999	255,0,0	ChEF-all-HindIII-40k.hm.gzipped_matrix
chr3	9800000	9999999	chr3	9800000	9999999	255,0,0	ChEF-all-HindIII-40k.hm.gzipped_matrix
chr3	10000000	10159999	chr3	10000000	10159999	255,0,0	ChEF-all-HindIII-40k.hm.gzipped_matrix
chr3	10160000	11239999	chr3	10160000	11239999	255,0,0	ChEF-all-HindIII-40k.hm.gzipped_matrix
chr3	11240000	11359999	chr3	11240000	11359999	255,0,0	ChEF-all-HindIII-40k.hm.gzipped_matrix
chr3	11360000	11519999	chr3	11360000	11519999	255,0,0	ChEF-all-HindIII-40k.hm.gzipped_matrix
chr3	11520000	11719999	chr3	11520000	11719999	255,0,0	ChEF-all-HindIII-40k.hm.gzipped_matrix
chr3	12240000	12439999	chr3	12240000	12439999	255,0,0	ChEF-all-HindIII-40k.hm.gzipped_matrix
chr3	12560000	12879999	chr3	12560000	12879999	255,0,0	ChEF-all-HindIII-40k.hm.gzipped_matrix
chr3	12880000	13159999	chr3	12880000	13159999	255,0,0	ChEF-all-HindIII-40k.hm.gzipped_matrix
chr3	13160000	13639999	chr3	13160000	13639999	255,0,0	ChEF-all-HindIII-40k.hm.gzipped_matrix
chr3	13640000	13799999	chr3	13640000	13799999	255,0,0	ChEF-all-HindIII-40k.hm.gzipped_matrix
chr3	13800000	13919999	chr3	13800000	13919999	255,0,0	ChEF-all-HindIII-40k.hm.gzipped_matrix
chr3	13920000	14039999	chr3	13920000	14039999	255,0,0	ChEF-all-HindIII-40k.hm.gzipped_matrix
chr3	14040000	14279999	chr3	14040000	14279999	255,0,0	ChEF-all-HindIII-40k.hm.gzipped_matrix
chr3	14280000	14639999	chr3	14280000	14639999	255,0,0	ChEF-all-HindIII-40k.hm.gzipped_matrix
chr3	14640000	15319999	chr3	14640000	15319999	255,0,0	ChEF-all-HindIII-40k.hm.gzipped_matrix
chr3	15400000	15599999	chr3	15400000	15599999	255,0,0	ChEF-all-HindIII-40k.hm.gzipped_matrix
chr3	15600000	15839999	chr3	15600000	15839999	255,0,0	ChEF-all-HindIII-40k.hm.gzipped_matrix
chr3	15840000	15999999	chr3	15840000	15999999	255,0,0	ChEF-all-HindIII-40k.hm.gzipped_matrix
chr3	16080000	16439999	chr3	16080000	16439999	255,0,0	ChEF-all-HindIII-40k.hm.gzipped_matrix
chr3	16440000	16679999	chr3	16440000	16679999	255,0,0	ChEF-all-HindIII-40k.hm.gzipped_matrix
chr3	16680000	16919999	chr3	16680000	16919999	255,0,0	ChEF-all-HindIII-40k.hm.gzipped_matrix
chr3	16960000	17079999	chr3	16960000	17079999	255,0,0	ChEF-all-HindIII-40k.hm.gzipped_matrix
chr3	17200000	17399999	chr3	17200000	17399999	255,0,0	ChEF-all-HindIII-40k.hm.gzipped_matrix
chr3	17400000	17559999	chr3	17400000	17559999	255,0,0	ChEF-all-HindIII-40k.hm.gzipped_matrix
chr3	17560000	17679999	chr3	17560000	17679999	255,0,0	ChEF-all-HindIII-40k.hm.gzipped_matrix
chr3	17680000	18039999	chr3	17680000	18039999	255,0,0	ChEF-all-HindIII-40k.hm.gzipped_matrix
chr3	18080000	18439999	chr3	18080000	18439999	255,0,0	ChEF-all-HindIII-40k.hm.gzipped_matrix
chr3	18440000	18639999	chr3	18440000	18639999	255,0,0	ChEF-all-HindIII-40k.hm.gzipped_matrix
chr3	18640000	18799999	chr3	18640000	18799999	255,0,0	ChEF-all-HindIII-40k.hm.gzipped_matrix
chr3	18920000	19479999	chr3	18920000	19479999	255,0,0	ChEF-all-HindIII-40k.hm.gzipped_matrix
chr3	19480000	20759999	chr3	19480000	20759999	255,0,0	ChEF-all-HindIII-40k.hm.gzipped_matrix
chr3	20760000	21079999	chr3	20760000	21079999	255,0,0	ChEF-all-HindIII-40k.hm.gzipped_matrix
chr3	21080000	21239999	chr3	21080000	21239999	255,0,0	ChEF-all-HindIII-40k.hm.gzipped_matrix
chr3	21240000	21759999	chr3	21240000	21759999	255,0,0	ChEF-all-HindIII-40k.hm.gzipped_matrix
chr3	21760000	21919999	chr3	21760000	21919999	255,0,0	ChEF-all-HindIII-40k.hm.gzipped_matrix
chr3	21920000	22079999	chr3	21920000	22079999	255,0,0	ChEF-all-HindIII-40k.hm.gzipped_matrix
chr3	22080000	22199999	chr3	22080000	22199999	255,0,0	ChEF-all-HindIII-40k.hm.gzipped_matrix
chr3	22200000	22319999	chr3	22200000	22319999	255,0,0	ChEF-all-HindIII-40k.hm.gzipped_matrix
chr3	22320000	22679999	chr3	22320000	22679999	255,0,0	ChEF-all-HindIII-40k.hm.gzipped_matrix
chr3	22680000	22919999	chr3	22680000	22919999	255,0,0	ChEF-all-HindIII-40k.hm.gzipped_matrix
chr3	22920000	23039999	chr3	22920000	23039999	255,0,0	ChEF-all-HindIII-40k.hm.gzipped_matrix
chr3	23120000	23559999	chr3	23120000	23559999	255,0,0	ChEF-all-HindIII-40k.hm.gzipped_matrix
chr3	23560000	23959999	chr3	23560000	23959999	255,0,0	ChEF-all-HindIII-40k.hm.gzipped_matrix
chr3	23960000	24199999	chr3	23960000	24199999	255,0,0	ChEF-all-HindIII-40k.hm.gzipped_matrix
chr3	24200000	25199999	chr3	24200000	25199999	255,0,0	ChEF-all-HindIII-40k.hm.gzipped_matrix
chr3	25400000	25599999	chr3	25400000	25599999	255,0,0	ChEF-all-HindIII-40k.hm.gzipped_matrix
chr3	25600000	25919999	chr3	25600000	25919999	255,0,0	ChEF-all-HindIII-40k.hm.gzipped_matrix
chr3	25920000	26279999	chr3	25920000	26279999	255,0,0	ChEF-all-HindIII-40k.hm.gzipped_matrix
chr3	26280000	26479999	chr3	26280000	26479999	255,0,0	ChEF-all-HindIII-40k.hm.gzipped_matrix
chr3	26480000	26719999	chr3	26480000	26719999	255,0,0	ChEF-all-HindIII-40k.hm.gzipped_matrix
chr3	26720000	27039999	chr3	26720000	27039999	255,0,0	ChEF-all-HindIII-40k.hm.gzipped_matrix
chr3	27040000	27279999	chr3	27040000	27279999	255,0,0	ChEF-all-HindIII-40k.hm.gzipped_matrix
chr3	27280000	27439999	chr3	27280000	27439999	255,0,0	ChEF-all-HindIII-40k.hm.gzipped_matrix
chr3	27440000	27759999	chr3	27440000	27759999	255,0,0	ChEF-all-HindIII-40k.hm.gzipped_matrix
chr3	27760000	27879999	chr3	27760000	27879999	255,0,0	ChEF-all-HindIII-40k.hm.gzipped_matrix
chr3	27880000	28759999	chr3	27880000	28759999	255,0,0	ChEF-all-HindIII-40k.hm.gzipped_matrix
chr3	28760000	29159999	chr3	28760000	29159999	255,0,0	ChEF-all-HindIII-40k.hm.gzipped_matrix
chr3	29160000	29599999	chr3	29160000	29599999	255,0,0	ChEF-all-HindIII-40k.hm.gzipped_matrix
chr3	29600000	30239999	chr3	29600000	30239999	255,0,0	ChEF-all-HindIII-40k.hm.gzipped_matrix
chr3	30400000	30959999	chr3	30400000	30959999	255,0,0	ChEF-all-HindIII-40k.hm.gzipped_matrix
chr3	30960000	31119999	chr3	30960000	31119999	255,0,0	ChEF-all-HindIII-40k.hm.gzipped_matrix
chr3	31120000	31759999	chr3	31120000	31759999	255,0,0	ChEF-all-HindIII-40k.hm.gzipped_matrix
chr3	31760000	32079999	chr3	31760000	32079999	255,0,0	ChEF-all-HindIII-40k.hm.gzipped_matrix
chr3	32080000	32359999	chr3	32080000	32359999	255,0,0	ChEF-all-HindIII-40k.hm.gzipped_matrix
chr3	32360000	32599999	chr3	32360000	32599999	255,0,0	ChEF-all-HindIII-40k.hm.gzipped_matrix
chr3	32600000	33199999	chr3	32600000	33199999	255,0,0	ChEF-all-HindIII-40k.hm.gzipped_matrix
chr3	33200000	33599999	chr3	33200000	33599999	255,0,0	ChEF-all-HindIII-40k.hm.gzipped_matrix
chr3	33600000	33719999	chr3	33600000	33719999	255,0,0	ChEF-all-HindIII-40k.hm.gzipped_matrix
chr3	33720000	33959999	chr3	33720000	33959999	255,0,0	ChEF-all-HindIII-40k.hm.gzipped_matrix
chr3	34040000	34759999	chr3	34040000	34759999	255,0,0	ChEF-all-HindIII-40k.hm.gzipped_matrix
chr3	34760000	34879999	chr3	34760000	34879999	255,0,0	ChEF-all-HindIII-40k.hm.gzipped_matrix
chr3	34880000	35319999	chr3	34880000	35319999	255,0,0	ChEF-all-HindIII-40k.hm.gzipped_matrix
chr3	35320000	35439999	chr3	35320000	35439999	255,0,0	ChEF-all-HindIII-40k.hm.gzipped_matrix
chr3	35440000	35799999	chr3	35440000	35799999	255,0,0	ChEF-all-HindIII-40k.hm.gzipped_matrix
chr3	35800000	35999999	chr3	35800000	35999999	255,0,0	ChEF-all-HindIII-40k.hm.gzipped_matrix
chr3	36000000	36239999	chr3	36000000	36239999	255,0,0	ChEF-all-HindIII-40k.hm.gzipped_matrix
chr3	36240000	36479999	chr3	36240000	36479999	255,0,0	ChEF-all-HindIII-40k.hm.gzipped_matrix
chr3	36480000	37479999	chr3	36480000	37479999	255,0,0	ChEF-all-HindIII-40k.hm.gzipped_matrix
chr3	37480000	37759999	chr3	37480000	37759999	255,0,0	ChEF-all-HindIII-40k.hm.gzipped_matrix
chr3	37840000	37959999	chr3	37840000	37959999	255,0,0	ChEF-all-HindIII-40k.hm.gzipped_matrix
chr3	37960000	38199999	chr3	37960000	38199999	255,0,0	ChEF-all-HindIII-40k.hm.gzipped_matrix
chr3	38200000	38319999	chr3	38200000	38319999	255,0,0	ChEF-all-HindIII-40k.hm.gzipped_matrix
chr3	38320000	38599999	chr3	38320000	38599999	255,0,0	ChEF-all-HindIII-40k.hm.gzipped_matrix
chr3	38600000	38719999	chr3	38600000	38719999	255,0,0	ChEF-all-HindIII-40k.hm.gzipped_matrix
chr3	38720000	38959999	chr3	38720000	38959999	255,0,0	ChEF-all-HindIII-40k.hm.gzipped_matrix
chr3	38960000	39799999	chr3	38960000	39799999	255,0,0	ChEF-all-HindIII-40k.hm.gzipped_matrix
chr3	39800000	39919999	chr3	39800000	39919999	255,0,0	ChEF-all-HindIII-40k.hm.gzipped_matrix
chr3	39920000	40119999	chr3	39920000	40119999	255,0,0	ChEF-all-HindIII-40k.hm.gzipped_matrix
chr3	40240000	40399999	chr3	40240000	40399999	255,0,0	ChEF-all-HindIII-40k.hm.gzipped_matrix
chr3	40400000	40559999	chr3	40400000	40559999	255,0,0	ChEF-all-HindIII-40k.hm.gzipped_matrix
chr3	40600000	40839999	chr3	40600000	40839999	255,0,0	ChEF-all-HindIII-40k.hm.gzipped_matrix
chr3	40840000	41279999	chr3	40840000	41279999	255,0,0	ChEF-all-HindIII-40k.hm.gzipped_matrix
chr3	41280000	41639999	chr3	41280000	41639999	255,0,0	ChEF-all-HindIII-40k.hm.gzipped_matrix
chr3	41640000	41919999	chr3	41640000	41919999	255,0,0	ChEF-all-HindIII-40k.hm.gzipped_matrix
chr3	41920000	42119999	chr3	41920000	42119999	255,0,0	ChEF-all-HindIII-40k.hm.gzipped_matrix
chr3	42120000	42279999	chr3	42120000	42279999	255,0,0	ChEF-all-HindIII-40k.hm.gzipped_matrix
chr3	42280000	42559999	chr3	42280000	42559999	255,0,0	ChEF-all-HindIII-40k.hm.gzipped_matrix
chr3	42560000	42679999	chr3	42560000	42679999	255,0,0	ChEF-all-HindIII-40k.hm.gzipped_matrix
chr3	42680000	43039999	chr3	42680000	43039999	255,0,0	ChEF-all-HindIII-40k.hm.gzipped_matrix
chr3	43040000	43159999	chr3	43040000	43159999	255,0,0	ChEF-all-HindIII-40k.hm.gzipped_matrix
chr3	43160000	43439999	chr3	43160000	43439999	255,0,0	ChEF-all-HindIII-40k.hm.gzipped_matrix
chr3	43440000	45279999	chr3	43440000	45279999	255,0,0	ChEF-all-HindIII-40k.hm.gzipped_matrix
chr3	45280000	45519999	chr3	45280000	45519999	255,0,0	ChEF-all-HindIII-40k.hm.gzipped_matrix
chr3	45520000	45679999	chr3	45520000	45679999	255,0,0	ChEF-all-HindIII-40k.hm.gzipped_matrix
chr3	45760000	45999999	chr3	45760000	45999999	255,0,0	ChEF-all-HindIII-40k.hm.gzipped_matrix
chr3	46000000	46199999	chr3	46000000	46199999	255,0,0	ChEF-all-HindIII-40k.hm.gzipped_matrix
chr3	46200000	46399999	chr3	46200000	46399999	255,0,0	ChEF-all-HindIII-40k.hm.gzipped_matrix
chr3	46400000	46679999	chr3	46400000	46679999	255,0,0	ChEF-all-HindIII-40k.hm.gzipped_matrix
chr3	46760000	47079999	chr3	46760000	47079999	255,0,0	ChEF-all-HindIII-40k.hm.gzipped_matrix
chr3	47080000	47319999	chr3	47080000	47319999	255,0,0	ChEF-all-HindIII-40k.hm.gzipped_matrix
chr3	47320000	47719999	chr3	47320000	47719999	255,0,0	ChEF-all-HindIII-40k.hm.gzipped_matrix
chr3	47720000	47879999	chr3	47720000	47879999	255,0,0	ChEF-all-HindIII-40k.hm.gzipped_matrix
chr3	47880000	48079999	chr3	47880000	48079999	255,0,0	ChEF-all-HindIII-40k.hm.gzipped_matrix
chr3	48080000	48279999	chr3	48080000	48279999	255,0,0	ChEF-all-HindIII-40k.hm.gzipped_matrix
chr3	48400000	48599999	chr3	48400000	48599999	255,0,0	ChEF-all-HindIII-40k.hm.gzipped_matrix
chr3	48600000	48799999	chr3	48600000	48799999	255,0,0	ChEF-all-HindIII-40k.hm.gzipped_matrix
chr3	48800000	48999999	chr3	48800000	48999999	255,0,0	ChEF-all-HindIII-40k.hm.gzipped_matrix
chr3	49000000	49399999	chr3	49000000	49399999	255,0,0	ChEF-all-HindIII-40k.hm.gzipped_matrix
chr3	49560000	49799999	chr3	49560000	49799999	255,0,0	ChEF-all-HindIII-40k.hm.gzipped_matrix
chr3	49800000	50199999	chr3	49800000	50199999	255,0,0	ChEF-all-HindIII-40k.hm.gzipped_matrix
chr3	50200000	50439999	chr3	50200000	50439999	255,0,0	ChEF-all-HindIII-40k.hm.gzipped_matrix
chr3	50520000	50759999	chr3	50520000	50759999	255,0,0	ChEF-all-HindIII-40k.hm.gzipped_matrix
chr3	50760000	50879999	chr3	50760000	50879999	255,0,0	ChEF-all-HindIII-40k.hm.gzipped_matrix
chr3	50880000	50999999	chr3	50880000	50999999	255,0,0	ChEF-all-HindIII-40k.hm.gzipped_matrix
chr3	51000000	51679999	chr3	51000000	51679999	255,0,0	ChEF-all-HindIII-40k.hm.gzipped_matrix
chr3	51680000	51999999	chr3	51680000	51999999	255,0,0	ChEF-all-HindIII-40k.hm.gzipped_matrix
chr3	52000000	52199999	chr3	52000000	52199999	255,0,0	ChEF-all-HindIII-40k.hm.gzipped_matrix
chr3	52200000	52359999	chr3	52200000	52359999	255,0,0	ChEF-all-HindIII-40k.hm.gzipped_matrix
chr3	52440000	52599999	chr3	52440000	52599999	255,0,0	ChEF-all-HindIII-40k.hm.gzipped_matrix
chr3	52600000	52959999	chr3	52600000	52959999	255,0,0	ChEF-all-HindIII-40k.hm.gzipped_matrix
chr3	53000000	53359999	chr3	53000000	53359999	255,0,0	ChEF-all-HindIII-40k.hm.gzipped_matrix
chr3	53360000	54159999	chr3	53360000	54159999	255,0,0	ChEF-all-HindIII-40k.hm.gzipped_matrix
chr3	54160000	54319999	chr3	54160000	54319999	255,0,0	ChEF-all-HindIII-40k.hm.gzipped_matrix
chr3	54320000	54599999	chr3	54320000	54599999	255,0,0	ChEF-all-HindIII-40k.hm.gzipped_matrix
chr3	54600000	54719999	chr3	54600000	54719999	255,0,0	ChEF-all-HindIII-40k.hm.gzipped_matrix
chr3	54720000	55119999	chr3	54720000	55119999	255,0,0	ChEF-all-HindIII-40k.hm.gzipped_matrix
chr3	55120000	55239999	chr3	55120000	55239999	255,0,0	ChEF-all-HindIII-40k.hm.gzipped_matrix
chr3	55240000	55399999	chr3	55240000	55399999	255,0,0	ChEF-all-HindIII-40k.hm.gzipped_matrix
chr3	55400000	55759999	chr3	55400000	55759999	255,0,0	ChEF-all-HindIII-40k.hm.gzipped_matrix
chr3	55760000	55919999	chr3	55760000	55919999	255,0,0	ChEF-all-HindIII-40k.hm.gzipped_matrix
chr3	56000000	56439999	chr3	56000000	56439999	255,0,0	ChEF-all-HindIII-40k.hm.gzipped_matrix
chr3	56440000	56559999	chr3	56440000	56559999	255,0,0	ChEF-all-HindIII-40k.hm.gzipped_matrix
chr3	56560000	56959999	chr3	56560000	56959999	255,0,0	ChEF-all-HindIII-40k.hm.gzipped_matrix
chr3	56960000	57159999	chr3	56960000	57159999	255,0,0	ChEF-all-HindIII-40k.hm.gzipped_matrix
chr3	57160000	57359999	chr3	57160000	57359999	255,0,0	ChEF-all-HindIII-40k.hm.gzipped_matrix
chr3	57360000	57519999	chr3	57360000	57519999	255,0,0	ChEF-all-HindIII-40k.hm.gzipped_matrix
chr3	57520000	57639999	chr3	57520000	57639999	255,0,0	ChEF-all-HindIII-40k.hm.gzipped_matrix
chr3	57640000	57759999	chr3	57640000	57759999	255,0,0	ChEF-all-HindIII-40k.hm.gzipped_matrix
chr3	57760000	58119999	chr3	57760000	58119999	255,0,0	ChEF-all-HindIII-40k.hm.gzipped_matrix
chr3	58120000	58279999	chr3	58120000	58279999	255,0,0	ChEF-all-HindIII-40k.hm.gzipped_matrix
chr3	58280000	58719999	chr3	58280000	58719999	255,0,0	ChEF-all-HindIII-40k.hm.gzipped_matrix
chr3	58720000	59239999	chr3	58720000	59239999	255,0,0	ChEF-all-HindIII-40k.hm.gzipped_matrix
chr3	59240000	59439999	chr3	59240000	59439999	255,0,0	ChEF-all-HindIII-40k.hm.gzipped_matrix
chr3	59440000	59919999	chr3	59440000	59919999	255,0,0	ChEF-all-HindIII-40k.hm.gzipped_matrix
chr3	59920000	60039999	chr3	59920000	60039999	255,0,0	ChEF-all-HindIII-40k.hm.gzipped_matrix
chr3	60040000	60239999	chr3	60040000	60239999	255,0,0	ChEF-all-HindIII-40k.hm.gzipped_matrix
chr3	60240000	60399999	chr3	60240000	60399999	255,0,0	ChEF-all-HindIII-40k.hm.gzipped_matrix
chr3	60520000	60679999	chr3	60520000	60679999	255,0,0	ChEF-all-HindIII-40k.hm.gzipped_matrix
chr3	60680000	60919999	chr3	60680000	60919999	255,0,0	ChEF-all-HindIII-40k.hm.gzipped_matrix
chr3	60920000	61119999	chr3	60920000	61119999	255,0,0	ChEF-all-HindIII-40k.hm.gzipped_matrix
chr3	61120000	61439999	chr3	61120000	61439999	255,0,0	ChEF-all-HindIII-40k.hm.gzipped_matrix
chr3	61520000	61999999	chr3	61520000	61999999	255,0,0	ChEF-all-HindIII-40k.hm.gzipped_matrix
chr3	62000000	62839999	chr3	62000000	62839999	255,0,0	ChEF-all-HindIII-40k.hm.gzipped_matrix
chr3	62840000	62959999	chr3	62840000	62959999	255,0,0	ChEF-all-HindIII-40k.hm.gzipped_matrix
chr3	62960000	63119999	chr3	62960000	63119999	255,0,0	ChEF-all-HindIII-40k.hm.gzipped_matrix
chr3	63280000	63399999	chr3	63280000	63399999	255,0,0	ChEF-all-HindIII-40k.hm.gzipped_matrix
chr3	63400000	63759999	chr3	63400000	63759999	255,0,0	ChEF-all-HindIII-40k.hm.gzipped_matrix
chr3	63760000	63879999	chr3	63760000	63879999	255,0,0	ChEF-all-HindIII-40k.hm.gzipped_matrix
chr3	63880000	63999999	chr3	63880000	63999999	255,0,0	ChEF-all-HindIII-40k.hm.gzipped_matrix
chr3	64000000	64199999	chr3	64000000	64199999	255,0,0	ChEF-all-HindIII-40k.hm.gzipped_matrix
chr3	64200000	64959999	chr3	64200000	64959999	255,0,0	ChEF-all-HindIII-40k.hm.gzipped_matrix
chr3	64960000	65959999	chr3	64960000	65959999	255,0,0	ChEF-all-HindIII-40k.hm.gzipped_matrix
chr3	65960000	66359999	chr3	65960000	66359999	255,0,0	ChEF-all-HindIII-40k.hm.gzipped_matrix
chr3	66360000	66479999	chr3	66360000	66479999	255,0,0	ChEF-all-HindIII-40k.hm.gzipped_matrix
chr3	66480000	66719999	chr3	66480000	66719999	255,0,0	ChEF-all-HindIII-40k.hm.gzipped_matrix
chr3	66720000	67039999	chr3	66720000	67039999	255,0,0	ChEF-all-HindIII-40k.hm.gzipped_matrix
chr3	67040000	67239999	chr3	67040000	67239999	255,0,0	ChEF-all-HindIII-40k.hm.gzipped_matrix
chr3	67240000	67359999	chr3	67240000	67359999	255,0,0	ChEF-all-HindIII-40k.hm.gzipped_matrix
chr3	67360000	67559999	chr3	67360000	67559999	255,0,0	ChEF-all-HindIII-40k.hm.gzipped_matrix
chr3	67560000	67759999	chr3	67560000	67759999	255,0,0	ChEF-all-HindIII-40k.hm.gzipped_matrix
chr3	67760000	68159999	chr3	67760000	68159999	255,0,0	ChEF-all-HindIII-40k.hm.gzipped_matrix
chr3	68160000	68279999	chr3	68160000	68279999	255,0,0	ChEF-all-HindIII-40k.hm.gzipped_matrix
chr3	68280000	68399999	chr3	68280000	68399999	255,0,0	ChEF-all-HindIII-40k.hm.gzipped_matrix
chr3	68400000	68879999	chr3	68400000	68879999	255,0,0	ChEF-all-HindIII-40k.hm.gzipped_matrix
chr3	68880000	69079999	chr3	68880000	69079999	255,0,0	ChEF-all-HindIII-40k.hm.gzipped_matrix
chr3	69080000	69239999	chr3	69080000	69239999	255,0,0	ChEF-all-HindIII-40k.hm.gzipped_matrix
chr3	69240000	69559999	chr3	69240000	69559999	255,0,0	ChEF-all-HindIII-40k.hm.gzipped_matrix
chr3	69560000	71039999	chr3	69560000	71039999	255,0,0	ChEF-all-HindIII-40k.hm.gzipped_matrix
chr3	71040000	71519999	chr3	71040000	71519999	255,0,0	ChEF-all-HindIII-40k.hm.gzipped_matrix
chr3	71520000	71759999	chr3	71520000	71759999	255,0,0	ChEF-all-HindIII-40k.hm.gzipped_matrix
chr3	71760000	72839999	chr3	71760000	72839999	255,0,0	ChEF-all-HindIII-40k.hm.gzipped_matrix
chr3	72840000	73079999	chr3	72840000	73079999	255,0,0	ChEF-all-HindIII-40k.hm.gzipped_matrix
chr3	73080000	73519999	chr3	73080000	73519999	255,0,0	ChEF-all-HindIII-40k.hm.gzipped_matrix
chr3	73640000	75359999	chr3	73640000	75359999	255,0,0	ChEF-all-HindIII-40k.hm.gzipped_matrix
chr3	75360000	75719999	chr3	75360000	75719999	255,0,0	ChEF-all-HindIII-40k.hm.gzipped_matrix
chr3	75800000	75959999	chr3	75800000	75959999	255,0,0	ChEF-all-HindIII-40k.hm.gzipped_matrix
chr3	75960000	76119999	chr3	75960000	76119999	255,0,0	ChEF-all-HindIII-40k.hm.gzipped_matrix
chr3	76120000	76759999	chr3	76120000	76759999	255,0,0	ChEF-all-HindIII-40k.hm.gzipped_matrix
chr3	76760000	76879999	chr3	76760000	76879999	255,0,0	ChEF-all-HindIII-40k.hm.gzipped_matrix
chr3	76880000	77119999	chr3	76880000	77119999	255,0,0	ChEF-all-HindIII-40k.hm.gzipped_matrix
chr3	77200000	77759999	chr3	77200000	77759999	255,0,0	ChEF-all-HindIII-40k.hm.gzipped_matrix
chr3	77760000	77879999	chr3	77760000	77879999	255,0,0	ChEF-all-HindIII-40k.hm.gzipped_matrix
chr3	77880000	78199999	chr3	77880000	78199999	255,0,0	ChEF-all-HindIII-40k.hm.gzipped_matrix
chr3	78240000	78559999	chr3	78240000	78559999	255,0,0	ChEF-all-HindIII-40k.hm.gzipped_matrix
chr3	78560000	78719999	chr3	78560000	78719999	255,0,0	ChEF-all-HindIII-40k.hm.gzipped_matrix
chr3	78720000	79439999	chr3	78720000	79439999	255,0,0	ChEF-all-HindIII-40k.hm.gzipped_matrix
chr3	79560000	79679999	chr3	79560000	79679999	255,0,0	ChEF-all-HindIII-40k.hm.gzipped_matrix
chr3	79680000	79919999	chr3	79680000	79919999	255,0,0	ChEF-all-HindIII-40k.hm.gzipped_matrix
chr3	79920000	80639999	chr3	79920000	80639999	255,0,0	ChEF-all-HindIII-40k.hm.gzipped_matrix
chr3	80640000	80879999	chr3	80640000	80879999	255,0,0	ChEF-all-HindIII-40k.hm.gzipped_matrix
chr3	80880000	81079999	chr3	80880000	81079999	255,0,0	ChEF-all-HindIII-40k.hm.gzipped_matrix
chr3	81080000	81679999	chr3	81080000	81679999	255,0,0	ChEF-all-HindIII-40k.hm.gzipped_matrix
chr3	81680000	81839999	chr3	81680000	81839999	255,0,0	ChEF-all-HindIII-40k.hm.gzipped_matrix
chr3	81840000	82239999	chr3	81840000	82239999	255,0,0	ChEF-all-HindIII-40k.hm.gzipped_matrix
chr3	82360000	82799999	chr3	82360000	82799999	255,0,0	ChEF-all-HindIII-40k.hm.gzipped_matrix
chr3	82800000	82919999	chr3	82800000	82919999	255,0,0	ChEF-all-HindIII-40k.hm.gzipped_matrix
chr3	82960000	83119999	chr3	82960000	83119999	255,0,0	ChEF-all-HindIII-40k.hm.gzipped_matrix
chr3	83200000	83399999	chr3	83200000	83399999	255,0,0	ChEF-all-HindIII-40k.hm.gzipped_matrix
chr3	83400000	83719999	chr3	83400000	83719999	255,0,0	ChEF-all-HindIII-40k.hm.gzipped_matrix
chr3	83720000	83839999	chr3	83720000	83839999	255,0,0	ChEF-all-HindIII-40k.hm.gzipped_matrix
chr3	83840000	83999999	chr3	83840000	83999999	255,0,0	ChEF-all-HindIII-40k.hm.gzipped_matrix
chr3	84000000	84559999	chr3	84000000	84559999	255,0,0	ChEF-all-HindIII-40k.hm.gzipped_matrix
chr3	84560000	85879999	chr3	84560000	85879999	255,0,0	ChEF-all-HindIII-40k.hm.gzipped_matrix
chr3	85880000	86079999	chr3	85880000	86079999	255,0,0	ChEF-all-HindIII-40k.hm.gzipped_matrix
chr3	86080000	86359999	chr3	86080000	86359999	255,0,0	ChEF-all-HindIII-40k.hm.gzipped_matrix
chr3	86360000	87039999	chr3	86360000	87039999	255,0,0	ChEF-all-HindIII-40k.hm.gzipped_matrix
chr3	87040000	87359999	chr3	87040000	87359999	255,0,0	ChEF-all-HindIII-40k.hm.gzipped_matrix
chr3	87360000	87519999	chr3	87360000	87519999	255,0,0	ChEF-all-HindIII-40k.hm.gzipped_matrix
chr3	87520000	87639999	chr3	87520000	87639999	255,0,0	ChEF-all-HindIII-40k.hm.gzipped_matrix
chr3	87640000	87919999	chr3	87640000	87919999	255,0,0	ChEF-all-HindIII-40k.hm.gzipped_matrix
chr3	87920000	88519999	chr3	87920000	88519999	255,0,0	ChEF-all-HindIII-40k.hm.gzipped_matrix
chr3	88520000	88719999	chr3	88520000	88719999	255,0,0	ChEF-all-HindIII-40k.hm.gzipped_matrix
chr3	88800000	89039999	chr3	88800000	89039999	255,0,0	ChEF-all-HindIII-40k.hm.gzipped_matrix
chr3	89040000	89479999	chr3	89040000	89479999	255,0,0	ChEF-all-HindIII-40k.hm.gzipped_matrix
chr3	89480000	89919999	chr3	89480000	89919999	255,0,0	ChEF-all-HindIII-40k.hm.gzipped_matrix
chr3	89920000	90039999	chr3	89920000	90039999	255,0,0	ChEF-all-HindIII-40k.hm.gzipped_matrix
chr3	90040000	91159999	chr3	90040000	91159999	255,0,0	ChEF-all-HindIII-40k.hm.gzipped_matrix
chr3	91160000	91359999	chr3	91160000	91359999	255,0,0	ChEF-all-HindIII-40k.hm.gzipped_matrix
chr3	91360000	91759999	chr3	91360000	91759999	255,0,0	ChEF-all-HindIII-40k.hm.gzipped_matrix
chr3	91760000	92239999	chr3	91760000	92239999	255,0,0	ChEF-all-HindIII-40k.hm.gzipped_matrix
chr3	92240000	92479999	chr3	92240000	92479999	255,0,0	ChEF-all-HindIII-40k.hm.gzipped_matrix
chr3	92480000	93199999	chr3	92480000	93199999	255,0,0	ChEF-all-HindIII-40k.hm.gzipped_matrix
chr3	93200000	93399999	chr3	93200000	93399999	255,0,0	ChEF-all-HindIII-40k.hm.gzipped_matrix
chr3	93400000	94159999	chr3	93400000	94159999	255,0,0	ChEF-all-HindIII-40k.hm.gzipped_matrix
chr3	94160000	95399999	chr3	94160000	95399999	255,0,0	ChEF-all-HindIII-40k.hm.gzipped_matrix
chr3	95480000	96319999	chr3	95480000	96319999	255,0,0	ChEF-all-HindIII-40k.hm.gzipped_matrix
chr3	96320000	96519999	chr3	96320000	96519999	255,0,0	ChEF-all-HindIII-40k.hm.gzipped_matrix
chr3	96600000	96919999	chr3	96600000	96919999	255,0,0	ChEF-all-HindIII-40k.hm.gzipped_matrix
chr3	96960000	97199999	chr3	96960000	97199999	255,0,0	ChEF-all-HindIII-40k.hm.gzipped_matrix
chr3	97200000	97359999	chr3	97200000	97359999	255,0,0	ChEF-all-HindIII-40k.hm.gzipped_matrix
chr3	97360000	97599999	chr3	97360000	97599999	255,0,0	ChEF-all-HindIII-40k.hm.gzipped_matrix
chr3	97600000	97759999	chr3	97600000	97759999	255,0,0	ChEF-all-HindIII-40k.hm.gzipped_matrix
chr3	97760000	97919999	chr3	97760000	97919999	255,0,0	ChEF-all-HindIII-40k.hm.gzipped_matrix
chr3	97920000	98479999	chr3	97920000	98479999	255,0,0	ChEF-all-HindIII-40k.hm.gzipped_matrix
chr3	98480000	98879999	chr3	98480000	98879999	255,0,0	ChEF-all-HindIII-40k.hm.gzipped_matrix
chr3	98880000	99199999	chr3	98880000	99199999	255,0,0	ChEF-all-HindIII-40k.hm.gzipped_matrix
chr3	99200000	99319999	chr3	99200000	99319999	255,0,0	ChEF-all-HindIII-40k.hm.gzipped_matrix
chr3	99360000	100079999	chr3	99360000	100079999	255,0,0	ChEF-all-HindIII-40k.hm.gzipped_matrix
chr3	100080000	100639999	chr3	100080000	100639999	255,0,0	ChEF-all-HindIII-40k.hm.gzipped_matrix
chr3	100640000	100879999	chr3	100640000	100879999	255,0,0	ChEF-all-HindIII-40k.hm.gzipped_matrix
chr3	100880000	101799999	chr3	100880000	101799999	255,0,0	ChEF-all-HindIII-40k.hm.gzipped_matrix
chr3	101800000	102079999	chr3	101800000	102079999	255,0,0	ChEF-all-HindIII-40k.hm.gzipped_matrix
chr3	102080000	102359999	chr3	102080000	102359999	255,0,0	ChEF-all-HindIII-40k.hm.gzipped_matrix
chr3	102360000	102759999	chr3	102360000	102759999	255,0,0	ChEF-all-HindIII-40k.hm.gzipped_matrix
chr3	102760000	103399999	chr3	102760000	103399999	255,0,0	ChEF-all-HindIII-40k.hm.gzipped_matrix
chr3	103480000	104039999	chr3	103480000	104039999	255,0,0	ChEF-all-HindIII-40k.hm.gzipped_matrix
chr3	104040000	104479999	chr3	104040000	104479999	255,0,0	ChEF-all-HindIII-40k.hm.gzipped_matrix
chr3	104480000	104679999	chr3	104480000	104679999	255,0,0	ChEF-all-HindIII-40k.hm.gzipped_matrix
chr3	104680000	104799999	chr3	104680000	104799999	255,0,0	ChEF-all-HindIII-40k.hm.gzipped_matrix
chr3	104800000	104919999	chr3	104800000	104919999	255,0,0	ChEF-all-HindIII-40k.hm.gzipped_matrix
chr3	105080000	105319999	chr3	105080000	105319999	255,0,0	ChEF-all-HindIII-40k.hm.gzipped_matrix
chr3	105320000	105519999	chr3	105320000	105519999	255,0,0	ChEF-all-HindIII-40k.hm.gzipped_matrix
chr3	105520000	105799999	chr3	105520000	105799999	255,0,0	ChEF-all-HindIII-40k.hm.gzipped_matrix
chr3	105880000	106119999	chr3	105880000	106119999	255,0,0	ChEF-all-HindIII-40k.hm.gzipped_matrix
chr3	106120000	106239999	chr3	106120000	106239999	255,0,0	ChEF-all-HindIII-40k.hm.gzipped_matrix
chr3	106240000	106519999	chr3	106240000	106519999	255,0,0	ChEF-all-HindIII-40k.hm.gzipped_matrix
chr3	106520000	106719999	chr3	106520000	106719999	255,0,0	ChEF-all-HindIII-40k.hm.gzipped_matrix
chr3	106720000	106839999	chr3	106720000	106839999	255,0,0	ChEF-all-HindIII-40k.hm.gzipped_matrix
chr3	106840000	107159999	chr3	106840000	107159999	255,0,0	ChEF-all-HindIII-40k.hm.gzipped_matrix
chr3	107160000	107359999	chr3	107160000	107359999	255,0,0	ChEF-all-HindIII-40k.hm.gzipped_matrix
chr3	107360000	107559999	chr3	107360000	107559999	255,0,0	ChEF-all-HindIII-40k.hm.gzipped_matrix
chr3	107560000	107719999	chr3	107560000	107719999	255,0,0	ChEF-all-HindIII-40k.hm.gzipped_matrix
chr3	107720000	107879999	chr3	107720000	107879999	255,0,0	ChEF-all-HindIII-40k.hm.gzipped_matrix
chr3	107880000	108079999	chr3	107880000	108079999	255,0,0	ChEF-all-HindIII-40k.hm.gzipped_matrix
chr3	108080000	108759999	chr3	108080000	108759999	255,0,0	ChEF-all-HindIII-40k.hm.gzipped_matrix
chr3	108760000	109119999	chr3	108760000	109119999	255,0,0	ChEF-all-HindIII-40k.hm.gzipped_matrix
chr3	109120000	109239999	chr3	109120000	109239999	255,0,0	ChEF-all-HindIII-40k.hm.gzipped_matrix
chr3	109320000	110199999	chr3	109320000	110199999	255,0,0	ChEF-all-HindIII-40k.hm.gzipped_matrix
chr3	110280000	110559999	chr3	110280000	110559999	255,0,0	ChEF-all-HindIII-40k.hm.gzipped_matrix
chr3	110560000	110999999	chr3	110560000	110999999	255,0,0	ChEF-all-HindIII-40k.hm.gzipped_matrix
chr3	111000000	111239999	chr3	111000000	111239999	255,0,0	ChEF-all-HindIII-40k.hm.gzipped_matrix
chr4	40000	279999	chr4	40000	279999	255,0,0	ChEF-all-HindIII-40k.hm.gzipped_matrix
[truncated: 1,102 more rows]
