# Supplementary material for: Integrating Omics and CRISPR Technology for Identification and Verification of Genomic Safe Harbor Loci in the Chicken Genome
Source: Biol Proced Online. 2023 Jun 24;25:18. doi: 10.1186/s12575-023-00210-5 (PMC10290409; doi:10.1186/s12575-023-00210-5)
Supplement: Supplementary file 3 — Additional file 3. Coordinates of the chicken annotated genes. [file 12575_2023_210_MOESM3_ESM.txt]

chr1	117	2861	LOC425783
chr1	4376	5931	LOC107054287
chr1	4975	6219	LOC107053477
chr1	9080	16180	LOC430443
chr1	20935	25758	LOC107053049
chr1	31502	68660	GOLGB1
chr1	70083	82103	HCLS1
chr1	84248	86273	OR9Q1
chr1	95447	98723	NME6
chr1	98771	102698	RABL2B
chr1	103643	106172	ACR
chr1	106904	108723	LOC107053643
chr1	111164	111928	LOC107054191
chr1	112848	115376	LOC107053478
chr1	116105	121720	ARSA
chr1	123499	125343	LOC769176
chr1	141463	398198	SHANK3
chr1	292474	292583	MIR6708
chr1	317086	317182	MIR1604
chr1	401205	427063	LOC101749001
chr1	442349	446639	PAX4
chr1	456164	463553	LOC107055071
chr1	463906	468791	GCC1
chr1	469725	485807	DENND6B
chr1	494391	563530	PPP6R2
chr1	539155	539238	MIR1651
chr1	575804	635127	SBF1
chr1	641608	644959	MIOX
chr1	645079	651789	LMF2
chr1	651709	661438	NCAPH2
chr1	661430	662717	SCO2
chr1	664161	670373	LOC107052555
chr1	672595	677898	IRF5
chr1	678687	697699	TNPO3
chr1	704024	712547	SMO
chr1	713454	757799	AHCYL2
chr1	719872	725246	LOC107053629
chr1	758387	773884	FAM40B
chr1	772678	792887	LOC107053537
chr1	779372	782475	SMKR1
chr1	792667	839579	NRF1
chr1	839823	848101	LOC107053552
chr1	844362	844459	MIR183
chr1	856350	898286	UBE2H
chr1	899544	908528	ZC3HC1
chr1	907622	907731	MIR6676
chr1	908890	922276	KLHDC10
chr1	917736	917845	MIR6629
chr1	923642	931059	LOC100859230
chr1	934070	945407	TMEM209
chr1	948988	958470	CPA2
chr1	960181	964481	CPA5
chr1	965365	969129	CPA1
chr1	970622	978956	CEP41
chr1	979083	984220	MEST
chr1	984120	1003140	COPG2
chr1	1014169	1019145	IL15RA
chr1	1020033	1044239	FBXO18
chr1	1044337	1060891	ANKRD16
chr1	1061974	1076763	GDI2
chr1	1062869	1110883	FAM208B
chr1	1087068	1094118	LOC107053421
chr1	1116147	1127777	ASB13
chr1	1133798	1134247	CALML3
chr1	1137274	1189213	NET1
chr1	1153678	1156042	LOC107053359
chr1	1163225	1172900	LOC101748925
chr1	1198475	1204985	TUBAL3
chr1	1207784	1213091	LOC416695
chr1	1210217	1218082	UCN3
chr1	1259122	1322609	LOC416696
chr1	1273692	1273789	MIR205B
chr1	1341905	1356647	SLC35B4
chr1	1363097	1413282	LRGUK
chr1	1421469	1841513	EXOC4
chr1	1630944	1636101	LOC101749816
chr1	1636714	1643824	LOC101750035
chr1	1645246	1648783	LOC107053159
chr1	1652080	1652669	LOC107053233
chr1	1652972	1653447	LOC107053236
chr1	1660593	1662455	LOC101749355
chr1	1698306	1698415	MIR6659
chr1	1848706	1850489	LOC101752016
chr1	1869898	1871678	LOC107053683
chr1	1877557	1880154	LOC107049180
chr1	1898694	1899935	LOC107053663
chr1	1916410	1918088	LOC107053764
chr1	1921154	1923277	LOC107053701
chr1	1923259	1925100	LOC107053749
chr1	1929773	1932616	LOC101749970
chr1	1938568	1939717	LOC107053761
chr1	1943661	1946673	LOC107053689
chr1	1953928	1954458	LOC107054393
chr1	1954730	1957209	LOC107053921
chr1	1960042	1964573	LOC107053908
chr1	2002502	2187494	CHCHD3
chr1	2035400	2042315	LOC101750196
chr1	2046806	2048582	LOC107054205
chr1	2048592	2050795	LOC107054335
chr1	2058419	2061475	LOC107054228
chr1	2061483	2063072	LOC107054320
chr1	2251573	2253226	LOC107054192
chr1	2290782	2647135	PLXNA4B
chr1	2713344	2713453	MIR6621
chr1	2824494	2826713	LOC101750753
chr1	2826756	2827580	LOC107054375
chr1	2833163	2835549	LOC107054372
chr1	2849511	2850914	LOC107054362
chr1	2851454	2852712	LOC101752068
chr1	3092427	3133147	PODXL
chr1	3142580	3240472	MKLN1
chr1	3240544	3251239	LOC101750931
chr1	3255591	3259894	LOC107054126
chr1	3383920	3430579	LOC418249
chr1	3402883	3404191	LOC107054102
chr1	3433759	3433839	MIR29B1
chr1	3434776	3434864	MIR29A
chr1	3463913	3476005	K123
chr1	3482204	3498520	IL2RA
chr1	3492391	3529173	RBM17
chr1	3542620	3582536	PFKFB3
chr1	3601542	3605972	LOC107053972
chr1	3663976	3718876	PRKCQ
chr1	3928641	4037992	SFMBT2
chr1	4066982	4068549	LOC101752189
chr1	4075502	4077181	LOC101751191
chr1	4118196	4120249	LOC107054603
chr1	4120316	4150446	LOC419112
chr1	4152211	4199566	ITIH5
chr1	4206624	4231845	ITIH2
chr1	4233531	4248380	KIN
chr1	4248407	4255205	ATP5C1
chr1	4257756	4371456	TAF3
chr1	4370884	4397942	LOC107054553
chr1	4393443	4420572	GATA3
chr1	4656290	4657960	LOC107054641
chr1	4772684	4824683	LOC107054627
chr1	4893432	4924123	LOC107054620
chr1	5192259	5229086	LOC107054917
chr1	5421851	5467171	LOC100859811
chr1	5693452	5693541	MIR1626
chr1	5726245	5738241	LOC101747941
chr1	5778492	5974445	CELF2
chr1	5811652	5811741	MIR1596
chr1	6033346	6143958	USP6NL
chr1	6163731	6168480	ECHDC3
chr1	6168417	6177541	LOC107054942
chr1	6186202	6211070	PROSER2
chr1	6216865	6273079	UPF2
chr1	6275924	6292998	DHTKD1
chr1	6299356	6315142	SEC61A2
chr1	6315849	6327443	NUDT5
chr1	6327484	6365137	CDC123
chr1	6389236	6616257	CAMK1D
chr1	6624858	6666319	CCDC3
chr1	6693070	6711196	OPTN
chr1	6714447	6730759	MCM10
chr1	6734017	6745767	PHYH
chr1	6753307	6777219	SEPHS1
chr1	6790345	6838577	BEND7
chr1	6850095	6867320	RP11-295P9.13
chr1	6869305	7226605	LOC419035
chr1	6954124	6954222	MIR1460
chr1	7116164	7118675	LOC107055204
chr1	7291661	7413891	FAM107B
chr1	7436980	7447894	HSPA14
chr1	7449344	7459103	SUV39H2
chr1	7459373	7469951	DCLRE1C
chr1	7470064	7475660	MEIG1
chr1	7487470	7494482	TMEM243
chr1	7494480	7523025	DMTF1
chr1	7556873	7650214	KIAA1324L
chr1	7654820	7763564	GRM3
chr1	8310274	8453106	SEMA3D
chr1	8709850	8998426	SEMA3A
chr1	8730710	8734437	LOC107055346
chr1	9507267	9638061	SEMA3E
chr1	9732605	10062238	PCLO
chr1	10008334	10015930	LOC107055502
chr1	10019254	10042998	LOC107055432
chr1	10220631	10402198	CACNA2D1
chr1	10427975	10584619	CACNA2D1
chr1	10639898	10643763	LOC107057029
chr1	10646500	10653399	LOC107057089
chr1	10650355	10713363	HGF
chr1	11040851	11162842	SEMA3C
chr1	11180362	11239813	CD36
chr1	11261662	11291903	GNAT3
chr1	11368548	11403764	GNAI1
chr1	11695397	12420711	MAGI2
chr1	12441333	12504097	PHTF2
chr1	12504419	12508814	TMEM60
chr1	12511595	12559936	RSBN1L
chr1	12564428	12566663	LOC107051624
chr1	12571735	12642031	PTPN12
chr1	12674085	12676575	LOC107051625
chr1	12676645	12724321	GSAP
chr1	12724251	12796993	CCDC146
chr1	12725926	12733061	LOC107051626
chr1	12776938	12782948	FGL2
chr1	12797203	12836827	FAM185A
chr1	12837894	12916750	FBXL13
chr1	12868688	12887277	LRRC17
chr1	12916974	12927293	ARMC10
chr1	12927107	12946956	NAPEPLD
chr1	12968087	12977039	PMPCB
chr1	12976973	12994206	DNAJC2
chr1	12994460	13001483	PSMC2
chr1	13005189	13038545	SLC26A5
chr1	13046273	13318952	RELN
chr1	13347695	13416586	ORC5
chr1	13402657	13402727	TRNAG-CCC
chr1	13473692	13709420	LOC100858127
chr1	13722529	13764553	LOC107051628
chr1	13764678	13817455	KMT2E
chr1	13819140	13957608	SRPK2
chr1	13824186	13830062	LOC107051627
chr1	13957526	13959637	LOC107051629
chr1	13971900	13978677	LOC101752215
chr1	13977855	13999762	PUS7
chr1	14000109	14011966	RINT1
chr1	14011546	14013700	EFCAB10
chr1	14018564	14128854	ATXN7L1
chr1	14128963	14183177	CDHR3
chr1	14192967	14199186	SYPL1
chr1	14199223	14202663	LOC107051630
chr1	14224726	14254091	NAMPT
chr1	14300441	14319327	LOC107051631
chr1	14379172	14384657	CCDC71L
chr1	14407291	14444299	PIK3CG
chr1	14466480	14549861	PRKAR2B
chr1	14555679	14570948	HBP1
chr1	14570254	14754203	COG5
chr1	14715671	14721717	GPR22
chr1	14754151	14765795	DUS4L
chr1	14768810	14768955	MIR2126
chr1	14768856	14792300	BCAP29
chr1	14798131	14820135	SLC26A4
chr1	14822453	14828993	CBLL1
chr1	14828661	14844082	SLC26A3
chr1	14867104	14880881	DLD
chr1	14882269	14924062	LAMB1
chr1	14926484	14978531	LAMB4
chr1	14978559	15001585	ERGIC2
chr1	15006671	15072568	LRRK2
chr1	15117323	15253763	SLC2A13
chr1	15258481	15262747	LOC107049112
chr1	15258863	15261403	LOC107051632
chr1	15262877	15272992	C1H12ORF40
chr1	15273788	15281140	LOC107051633
chr1	15281148	15323045	ABCD2
chr1	15332044	15342078	LOC107051634
chr1	15349611	15361354	LOC107051635
chr1	15351052	15435480	KIF21A
chr1	15448324	15488300	LOC417691
chr1	15507104	15601794	CPNE8
chr1	15692128	15698629	ALG10
chr1	15698689	15702690	TPRKB
chr1	15705082	15707959	LOC100859509
chr1	15710309	15721326	GTSE1
chr1	15721903	15733541	TRMU
chr1	15738825	15899465	CELSR1
chr1	15919466	15937893	HIST1H2B5L
chr1	15936926	16013860	GRAMD4
chr1	16106612	16110126	LOC107051636
chr1	16132581	16175969	CERK
chr1	16200255	16355410	TBC1D22A
chr1	16455918	16474356	LOC107051637
chr1	17084225	17504584	FAM19A5
chr1	17140473	17162241	LOC107051638
chr1	17483470	17486120	LOC107051639
chr1	18635850	18637789	LOC107049439
chr1	18745801	18815324	BRD1
chr1	18815682	18840096	ZBED4
chr1	18849378	18865169	ALG12
chr1	18865360	18876467	CRELD2
chr1	19078026	19093700	LOC101748137
chr1	19134257	19139250	LOC100859623
chr1	19164431	19168891	PIM3
chr1	19353694	19356534	LOC107050165
chr1	19391917	19396500	LOC107050376
chr1	19608016	19770160	LOC101748415
chr1	19663172	19701926	LOC107050120
chr1	19776647	19782239	LOC101748454
chr1	19892477	19908626	LOC107050332
chr1	20028245	20070797	IL17REL
chr1	20087827	20104925	MLC1
chr1	20105955	20139084	MOV10L1
chr1	20142529	20157920	LOC107049700
chr1	20157988	20179163	PANX2
chr1	20209984	20212866	LOC429348
chr1	20223868	20256165	TRABD
chr1	20290347	20303283	SELO
chr1	20305303	20328276	TUBGCP6
chr1	20328481	20344385	HDAC10
chr1	20345884	20349549	LOC417741
chr1	20365372	20396584	MAPK12
chr1	20405282	20435685	MAPK11
chr1	20488409	20739387	PLXNB2
chr1	20522593	20530403	LOC107051595
chr1	20560902	20561004	MIR1693
chr1	20739471	20745795	LOC107051598
chr1	20866983	20887718	ZNF800
chr1	20922609	21247223	GRM8
chr1	21741937	21804751	POT1
chr1	21843141	21854971	GPR37
chr1	22062046	22089723	ARL8BL
chr1	22096234	22113754	SPAM1
chr1	22165912	22185499	HYAL6
chr1	22200542	22208031	LOC107052593
chr1	22209091	22259092	WASL
chr1	22277626	22283778	LMOD2
chr1	22292436	22303894	ASB15
chr1	22307624	22312674	NDUFA5
chr1	22312763	22335195	IQUB
chr1	22343252	22397259	ATP6AP1
chr1	22365046	22382973	LOC107052612
chr1	22423953	22452896	SLC13A1
chr1	22528269	22830042	CADPS2
chr1	22836968	22840171	FEZF1
chr1	22864571	22897849	AASS
chr1	22901212	23034899	PTPRZ1
chr1	23126920	23144104	LOC107052638
chr1	23210197	23239646	FAM3C
chr1	23245771	23256298	WNT16
chr1	23271745	23413415	CPED1
chr1	23377361	23377424	MIR1645
chr1	23427323	23445724	ING3
chr1	23467478	23513137	TSPAN12
chr1	23518399	23787753	KCND2
chr1	23791349	23825550	LOC100859665
chr1	24294540	24342686	ANKRD26
chr1	24348924	24354638	LSM8
chr1	24474948	24550085	CTTNBP2
chr1	24554655	24638964	CFTR
chr1	24657952	24694939	ASZ1
chr1	24698757	24714039	WNT2
chr1	24716500	24853831	ST7
chr1	24854215	24855892	LOC101747342
chr1	24865850	24895577	CAPZA2
chr1	24918549	25007308	MET
chr1	25060566	25074918	CAV1
chr1	25082207	25090061	CAV2
chr1	25175209	25201316	TES
chr1	25263332	25318347	LOC107052645
chr1	25289184	25351175	TFEC
chr1	25539047	25543556	LOC107052646
chr1	25764792	25813425	MDFIC
chr1	25907210	26319871	FOXP2
chr1	26354123	26355050	LOC107052882
chr1	26361962	26388835	PPP1R3A
chr1	26655265	26659154	LOC107052650
chr1	26676407	26682294	GPR85
chr1	26713966	26719968	LOC107052654
chr1	26725637	26725715	MIR1695
chr1	26756162	26762866	LOC107052656
chr1	26768477	26802395	C1H7ORF60
chr1	26802094	26804690	LOC107052664
chr1	26804256	26831373	TMEM168
chr1	26853901	26856746	LOC101747665
chr1	26877021	26879638	LOC107052883
chr1	26908207	26915573	LSMEM1
chr1	26917108	26927701	IFRD1
chr1	26968441	27022165	ZNF277
chr1	27022416	27268885	DOCK4
chr1	27287244	27750490	IMMP2L
chr1	27489294	27526685	LRRN3
chr1	28437521	28446016	DNAJB9
chr1	28446232	28452655	THAP5
chr1	28501163	28508107	AVPR2
chr1	28525847	28562132	PNPLA8
chr1	28579134	28721527	NRCAM
chr1	28910398	28995706	CNTN1
chr1	29040977	29294112	PDZRN4
chr1	29464170	29495248	GXYLT1
chr1	29508355	29535325	YAF2
chr1	29565647	29577484	ZCRB1
chr1	29577495	29645842	PPHLN1
chr1	29613912	29613973	MIR7447
chr1	29648254	29708379	PRICKLE1
chr1	29921578	30007987	ADAMTS20
chr1	30057498	30069767	PUS7L
chr1	30069761	30083570	IRAK4
chr1	30082534	30100993	TWF1
chr1	30103543	30113588	LOC101748768
chr1	30107717	30309723	TMEM117
chr1	30311474	30314667	LOC107052694
chr1	30316307	30326233	LOC101752017
chr1	30341808	30485232	NELL2
chr1	30529790	30533660	LOC417800
chr1	30540025	30560231	DBX2
chr1	30589159	30598716	LOC107052695
chr1	30599431	30669824	ANO6
chr1	30719773	30749885	LOC101749362
chr1	30749892	30857508	ARID2
chr1	30806010	30808706	LOC107052702
chr1	30864009	30905505	SCAF11
chr1	30905637	30910372	LOC107052703
chr1	30930595	30969268	SLC38A1
chr1	30949697	30960153	LOC107052706
chr1	30969441	30986846	LOC101749506
chr1	30985304	31000388	SLC38A2
chr1	31101534	31132280	SLC38A4
chr1	31132310	31149162	LOC101749586
chr1	31137090	31139539	LOC101749639
chr1	31213219	31216351	LOC101749721
chr1	31248889	31258419	AMIGO2
chr1	31426791	31441764	RPAP3
chr1	31441843	31454984	XRCC6BP1
chr1	31717916	31765031	LRIG3
chr1	31986081	32004418	LOC101749839
chr1	32040996	32123391	SLC16A7
chr1	32603302	32606376	LOC107052719
chr1	32606383	32609430	LOC107052718
chr1	32704275	32884563	FAM19A2
chr1	32905460	32969236	USP15
chr1	32983093	32983558	LOC101750768
chr1	32983617	33054255	MON2
chr1	33052999	33068529	LOC107052720
chr1	33060797	33060880	MIRLET7I
chr1	33087138	33218701	PPM1H
chr1	33298676	33301273	AVPR1A
chr1	33395407	33407028	TMEM5
chr1	33440188	33580652	SRGAP1
chr1	33593600	33602752	C1H12ORF66
chr1	33603523	33606360	RPL18A
chr1	33606490	33632184	XPOT
chr1	33606519	33608774	LOC107052586
chr1	33633511	33664801	TBK1
chr1	33665460	33766960	RASSF3
chr1	33772628	33793177	GNS
chr1	33813480	33843957	TBC1D30
chr1	33881874	33923658	WIF1
chr1	33937543	33986594	LEMD3
chr1	33986641	34070695	MSRB3
chr1	34203096	34308540	HMGA2
chr1	34366644	34369267	LLPH
chr1	34370162	34377467	TMBIM4
chr1	34415721	34429813	HELB
chr1	34429461	34736907	GRIP1
chr1	34780198	34809433	CAND1
chr1	34898482	34912970	DYRK2
chr1	34992113	35003165	LOC107052884
chr1	35053221	35057368	IFNG
chr1	35101235	35103688	IL22
chr1	35112853	35137249	MDM1
chr1	35170565	35178438	LOC107052749
chr1	35215581	35249143	AC113404.1
chr1	35250710	35276198	NUP107
chr1	35276896	35282437	SLC35E3
chr1	35291761	35297607	LOC101752108
chr1	35297806	35313093	MDM2
chr1	35315781	35347339	CPM
chr1	35386197	35415503	CPSF6
chr1	35413816	35429478	LOC107052751
chr1	35425914	35429601	LYZ
chr1	35429810	35432580	YEATS4
chr1	35447938	35501010	FRS2
chr1	35503983	35515944	CCT2
chr1	35517128	35519048	LRRC10
chr1	35522108	35530565	LOC417848
chr1	35534374	35554698	BEST3
chr1	35565026	35594366	AC025263.3
chr1	35596745	35639816	MYRFL
chr1	35670053	35677423	LOC100858495
chr1	35724872	35814528	CNOT2
chr1	35820990	35831958	KCNMB4
chr1	35841486	35907487	PTPRB
chr1	35908157	36065249	PTPRR
chr1	36146151	36163273	TSPAN8
chr1	36163404	36181651	LOC107052768
chr1	36242255	36248331	LOC101747919
chr1	36248469	36335443	LGR5
chr1	36350866	36388719	ZFC3H1
chr1	36408921	36422116	TMEM19
chr1	36448003	36467263	RAB21
chr1	36471480	36498543	TBC1D15
chr1	36509695	36563986	TPH2
chr1	36640178	36861001	TRHDE
chr1	37224296	37243091	LOC101748307
chr1	37629146	37726368	KCNC2
chr1	37735335	37771859	CAPS2
chr1	37772215	37779538	CCDC107
chr1	37790678	37796472	GLIPR1
chr1	37799926	37807898	GLIPR1L
chr1	37811550	37817047	KRR1
chr1	37934706	37938765	PHLDA1
chr1	37945231	37973578	NAP1L1
chr1	37983722	37999616	LOC107052798
chr1	37991833	38012639	LOC107052799
chr1	38032664	38034872	BBS10
chr1	38034962	38117761	OSBPL8
chr1	38168233	38234138	ZDHHC17
chr1	38237621	38245655	CSRP2
chr1	38290310	38309045	E2F7
chr1	38309255	38316744	LOC101749281
chr1	38395636	38924294	NAV3
chr1	38667997	38668759	LOC107052828
chr1	39037437	39058961	LOC101749434
chr1	39066477	39076390	LOC101749386
chr1	39108395	39454261	SYT1
chr1	39476452	39549684	PAWR
chr1	39561135	39685680	PPP1R12A
chr1	39742617	39750488	LOC101749704
chr1	39750586	39753559	RPS16
chr1	39760746	39852667	OTOGL
chr1	39859042	39868623	LOC107052834
chr1	39870587	39876612	LOC107052588
chr1	39878509	39981716	PTPRQ
chr1	39991965	39997077	LOC101750171
chr1	39997995	39999570	MYF6
chr1	40002758	40003972	MYF5
chr1	40026055	40074823	LIN7A
chr1	40117133	40202461	ACSS3
chr1	40169505	40173390	LOC107052846
chr1	40204791	40517083	PPFIA2
chr1	40206242	40212851	LOC107052845
chr1	40252498	40254214	LOC107052841
chr1	40702580	40708889	CCDC59
chr1	40708937	40764808	METTL25
chr1	40829198	41088658	TMTC2
chr1	41286668	41296525	LOC107052885
chr1	41628233	41664415	SLC6A15
chr1	41728013	41729391	LOC107052886
chr1	41732048	41738987	TSPAN19
chr1	41739769	41825966	LRRIQ1
chr1	41850128	41873707	ALX1
chr1	42126305	42156030	RASSF9
chr1	42173476	42186038	NTS
chr1	42213945	42226682	MGAT4C
chr1	42671848	42781005	LOC107052879
chr1	42781477	42795697	C12ORF50
chr1	42795843	42807632	C12ORF29
chr1	42802617	42853409	CEP290
chr1	42853462	42889751	TMTC3
chr1	42981399	43032887	KITLG
chr1	43011148	43019540	LOC107052880
chr1	43288463	43293178	DUSP6
chr1	43293375	43320463	LOC101751742
chr1	43326701	43370334	POC1B
chr1	43397796	43455131	ATP2B1
chr1	43465309	43479691	LOC107052881
chr1	43551616	43555007	LOC107053010
chr1	43644308	43649334	LOC100858183
chr1	43717170	43742024	LOC107053007
chr1	43752946	43805553	LOC107053006
chr1	43925158	43947733	EPYC
chr1	43966142	43979647	KERA
chr1	43987396	43999595	LUM
chr1	44020264	44058900	DCN
chr1	44162169	44172632	LOC101750198
chr1	44243368	44271373	LOC101750244
chr1	44260972	44275114	LOC107053003
chr1	44398412	44400942	BTG1
chr1	44401246	44404435	LOC101750282
chr1	44585149	44588135	LOC101750488
chr1	44597766	44618159	PLEKHG7
chr1	44618268	44689672	EEA1
chr1	44721360	44749646	LOC101750670
chr1	44816343	44840242	NUDT4
chr1	44841388	44860420	UBE2N
chr1	44870317	44877531	RP11-455G16.1
chr1	44873183	44877405	LOC107052986
chr1	44874731	44876123	LOC107052985
chr1	44883909	44891126	LOC107052984
chr1	44892703	44894378	SOCS2
chr1	44901482	44905021	LOC107052933
chr1	44903727	44979578	CRADD
chr1	45056942	45057013	TRNAM-CAU
chr1	45063882	45133354	PLXNC1
chr1	45133308	45152944	CEP83
chr1	45161626	45287027	TMCC3
chr1	45241553	45243426	SNAPC3
chr1	45308442	45315920	NDUFA12
chr1	45323970	45368412	NR2C1
chr1	45371070	45438999	FGD6
chr1	45390570	45399684	LOC107052983
chr1	45439097	45489126	VEZT
chr1	45518869	45532624	LOC101751743
chr1	45535393	45550179	METAP2
chr1	45552791	45570147	USP44
chr1	45597984	45634269	NTN4
chr1	45665323	45666646	SNRPF
chr1	45669067	45679558	AMDHD1
chr1	45679230	45694836	HAL
chr1	45694932	45698789	LOC107052957
chr1	45703687	45718329	LTA4H
chr1	45718590	45718661	TRNAD-GUC
chr1	45741296	45748006	LOC107052954
chr1	45753710	45758883	LOC769175
chr1	45759159	45793337	ELK3
chr1	45796319	45887288	CDK17
chr1	45810684	45812607	LOC107052950
chr1	45907712	45910357	LOC101747627
chr1	45920347	46028422	C1H12ORF63
chr1	46033709	46057314	NEDD1
chr1	46247141	46249921	LOC101747706
chr1	46258844	46258934	MIR1691
chr1	46334585	46334684	MIR135A2
chr1	46508655	46515263	LOC107053845
chr1	46516656	46518848	LOC101747799
chr1	46660191	46660262	TRNAD-GUC
chr1	46660440	46660511	TRNAD-GUC
chr1	46660894	46660965	TRNAW-CCA
chr1	46669629	46691852	TMPO
chr1	46695788	46706502	SLC25A3
chr1	46708852	46717870	IKBIP
chr1	46718009	46745676	APAF1
chr1	46756364	47168914	ANKS1B
chr1	47184705	47253718	UHRF1BP1L
chr1	47257903	47266894	ACTR6
chr1	47268071	47303053	SCYL2
chr1	47308126	47336012	SLC17A8
chr1	47358279	47391069	NR1H4
chr1	47391477	47410032	GAS2L3
chr1	47448637	47635438	ANO4
chr1	47637574	47660753	SLC5A8
chr1	47672419	47732265	UTP20
chr1	47732343	47737806	ARL1
chr1	47739208	47784761	NUP205
chr1	47800013	47871008	CNOT4
chr1	47828609	47832494	LOC107053816
chr1	47870730	47876871	LOC107053813
chr1	47879257	47910134	LOC417937
chr1	47913232	47928580	STRA8
chr1	47929076	47944079	WDR91
chr1	47945075	47946471	C7ORF49
chr1	47946782	47951498	TMEM140
chr1	47948810	47949722	LOC107053817
chr1	47952202	47976732	AGBL3
chr1	47991805	48000190	PDE6H
chr1	48011214	48019519	ARHGDIB
chr1	48020000	48037958	ERP27
chr1	48052905	48058138	MGP
chr1	48061738	48067660	OC3
chr1	48069970	48074563	ART4
chr1	48074763	48078317	C1H12ORF69
chr1	48080361	48089941	WBP11
chr1	48091382	48091843	HIST1H2A3
chr1	48093680	48094452	LOC427882
chr1	48095494	48095874	HIST1H2B7
chr1	48099152	48099715	HIST1H4D
chr1	48100497	48100907	LOC769809
chr1	48102824	48103259	HIST1H46L2
chr1	48110553	48110996	LOC101749238
chr1	48111336	48111716	HIST1H2B8
chr1	48112892	48113390	LOC769852
chr1	48119243	48119554	HIST2H4B
chr1	48119616	48120233	LOC107053803
chr1	48120731	48121042	HIST1H46
chr1	48125490	48125879	H2AFJ
chr1	48126151	48126917	HIST1H2BF
chr1	48127672	48128582	HIST1H110
chr1	48140182	48160598	HIST1H4A
chr1	48141788	48142941	LOC770022
chr1	48145315	48145838	HIST1H3A
chr1	48147224	48147887	HIST1H46L4
chr1	48153694	48154400	HIST1H103
chr1	48161484	48161873	HIST1H2A4
chr1	48162611	48163576	LOC417953
chr1	48163679	48164794	HIST1H2A4L1
chr1	48165623	48166048	HIST1H46L6
chr1	48175690	48176349	HIST1H101
chr1	48177246	48178015	LOC101750582
chr1	48177942	48178694	HIST1H2B7L2
chr1	48183522	48184054	HIST1H2A4L2
chr1	48184065	48184819	HIST1H2BO
chr1	48192414	48193183	HIST1H111L
chr1	48193618	48194202	HIST1H2A4L3
chr1	48194516	48194896	HIST1H2B5
chr1	48196308	48197147	HIST1H3H
chr1	48197145	48197732	LOC100857439
chr1	48198952	48199564	HIST1H2B7L4
chr1	48199713	48200310	HIST1H2A4L4
chr1	48200667	48201409	HIST1H111R
chr1	48213965	48219039	APOLD1
chr1	48224634	48233519	DDX47
chr1	48248035	48254338	GPRC5A
chr1	48267623	48274322	HEBP1
chr1	48275970	48283840	LOC417962
chr1	48289210	48311027	KIAA1467
chr1	48310336	48325865	GSG1
chr1	48351489	48365693	EMP1
chr1	48389947	48390048	MIR6581
chr1	48480816	48697082	GRIN2B
chr1	48631050	48631581	LOC107053796
chr1	48796292	48797791	LOC101751130
chr1	48800978	48802412	LOC107053841
chr1	48816352	48927398	ATF7IP
chr1	48928749	48966514	PLBD1
chr1	48969009	49014709	GUCY2C
chr1	49026370	49072716	TTC26
chr1	49084371	49141087	UBN2
chr1	49141451	49141523	TRNAR-CCU
chr1	49141584	49142445	C1H7orf55
chr1	49145298	49176553	LUC7L2
chr1	49180327	49185200	GBE
chr1	49192326	49207249	HSPA12B
chr1	49197095	49205361	LOC417973
chr1	49207530	49221472	POLDIP3
chr1	49224875	49228492	RRP7A
chr1	49229289	49237547	SERHL2
chr1	49251583	49262780	SOCS1B
chr1	49272293	49298584	NFAM1
chr1	49300361	49425838	TCF20
chr1	49300760	49300845	MIR1581
chr1	49442475	49451655	CYP2D6
chr1	49452440	49454010	NDUFA6
chr1	49454786	49456808	SMDT1
chr1	49456927	49462117	FAM109B
chr1	49462139	49466445	NAGA
chr1	49466981	49474793	WBP2NL
chr1	49473210	49489390	SEPT3
chr1	49489687	49493864	LOC100859314
chr1	49496080	49502954	CENPM
chr1	49510784	49512391	TNFRSF13C
chr1	49520525	49526662	SHISA8
chr1	49526933	49545143	SREBF2
chr1	49529873	49529941	MIR33A
chr1	49545393	49549823	CCDC134
chr1	49555363	49587257	RP11-1085N6.3
chr1	49587743	49589033	SNU13
chr1	49591959	49605049	XRCC6
chr1	49605360	49618738	DESI1
chr1	49620051	49625005	PMM1
chr1	49627006	49631530	CSDC2
chr1	49635251	49641650	POLR3H
chr1	49642668	49663095	ACO2
chr1	49663357	49669387	PHF5A
chr1	49674134	49680937	TOB2
chr1	49685398	49689339	LOC107053744
chr1	49686097	49693199	LOC101748546
chr1	49698489	49713034	TEF
chr1	49704603	49705972	LOC107053743
chr1	49720268	49765709	ZC3H7B
chr1	49768527	49787685	RANGAP1
chr1	49787779	49792445	CHADL
chr1	49793236	49807846	L3MBTL2
chr1	49812831	49870597	EP300
chr1	49859749	49870866	LOC107053731
chr1	49895082	49906115	RBX1
chr1	49906094	49924435	LOC101749129
chr1	49924840	49924940	MIR1683
chr1	49926742	49940529	XPNPEP3
chr1	49940630	49960423	ST13
chr1	49965692	49979828	SLC25A17
chr1	49981651	49983444	LOC101749282
chr1	49998403	50096340	MKL1
chr1	50097004	50123484	SGSM3
chr1	50125300	50140892	ADSL
chr1	50141099	50282098	TNRC6B
chr1	50282845	50295159	LOC107053703
chr1	50292236	50313226	FAM83F
chr1	50333661	50373528	GRAP2
chr1	50375915	50393515	LOC107053692
chr1	50444502	50602704	CACNA1I
chr1	50518925	50525982	LOC107053688
chr1	50625401	50627548	RPS19BP1
chr1	50625708	50630007	LOC107053687
chr1	50633580	50636513	ATF4
chr1	50637851	50647746	LOC107053686
chr1	50645184	50655339	MIEF1
chr1	50662854	50687458	MGAT3
chr1	50694465	50702940	TAB1
chr1	50708331	50722061	SYNGR1
chr1	50725888	50731685	RPL3
chr1	50729527	50729601	MIR3538-1
chr1	50754355	50772059	PDGFB
chr1	50786740	50797784	CBX7
chr1	50804458	50815499	CBX6
chr1	50819108	50826225	CBX6
chr1	50829386	50833630	DNAL4
chr1	50833630	50841967	FAM20CL
chr1	50842528	50850553	SUN2
chr1	50851185	50868402	GTPBP1
chr1	50868876	50880058	JOSD1
chr1	50879516	50881623	TOMM22
chr1	50881482	50883895	CBY1
chr1	50896311	50910900	DMC1
chr1	50911683	50931513	DDX17
chr1	50931515	50936624	KDELR3
chr1	50939156	50951582	KCNJ4
chr1	50944464	50945423	LOC101747255
chr1	50962355	50982818	CSNK1E
chr1	50984657	51010258	TMEM184B
chr1	51010523	51013540	MAFF
chr1	51013875	51033045	PLA2G6
chr1	51033267	51042296	BAIAP2L2
chr1	51043333	51051000	SLC16A8
chr1	51053490	51064855	PICK1
chr1	51065023	51065665	LOC101751556
chr1	51082597	51087939	LOC107053682
chr1	51089596	51098765	SOX10
chr1	51101686	51105255	POLR2F
chr1	51105334	51109050	C1H22ORF23
chr1	51109670	51127845	MICALL1
chr1	51131446	51141060	EIF3L
chr1	51141319	51146829	ANKRD54
chr1	51151372	51153206	GALR3
chr1	51155785	51156504	LOC693258
chr1	51158255	51162523	LOC101750333
chr1	51162384	51168489	H1F0
chr1	51167633	51182685	TRIOBP
chr1	51185908	51189778	RP1-37E16.12
chr1	51189814	51196504	LOC100858460
chr1	51197778	51199335	LOC771154
chr1	51200885	51204017	LGALS1
chr1	51216083	51219517	PDXP
chr1	51219851	51228261	SH3BP1
chr1	51229424	51239600	LOC100857525
chr1	51247550	51253150	LGALS2
chr1	51254663	51260878	CDC42EP1
chr1	51264470	51286988	CARD10
chr1	51268066	51274774	LOC107053659
chr1	51289875	51305782	MFNG
chr1	51320972	51372619	ELFN2
chr1	51420095	51439366	CYTH4
chr1	51448385	51457486	RAC2
chr1	51459009	51467582	SSTR3
chr1	51471737	51480017	C1QTNF6
chr1	51484288	51536243	KCTD17
chr1	51485907	51505364	IL2RB
chr1	51506054	51527091	TMPRSS6
chr1	51543122	51545989	MPST
chr1	51546120	51553306	TST
chr1	51553394	51558942	TEX33
chr1	51577234	51589211	LOC101750812
chr1	51594705	51607495	CSF2RB
chr1	51610628	51644800	NCF4
chr1	51642252	51655238	PVALB
chr1	51663627	51686260	IFT27
chr1	51687840	51735512	CACNG2
chr1	51737164	51738534	LOC107053840
chr1	51743000	51744808	LOC107053342
chr1	51745617	51747036	LOC107053839
chr1	51754091	51761467	EIF3D
chr1	51761611	51772036	FOXRED2
chr1	51772080	51772162	MIR1742
chr1	51772227	51785103	TXN2
chr1	51802991	51870983	MYH9
chr1	51881779	52040068	RBFOX2
chr1	52025513	52032516	LOC107053630
chr1	52054491	52058197	MB
chr1	52075757	52082545	LOC101747256
chr1	52084873	52093654	RASD2
chr1	52144220	52152477	MCM5
chr1	52154325	52159785	HMOX1
chr1	52167126	52187854	TOM1
chr1	52187980	52202271	HMGXB4
chr1	52290223	52317487	ISX
chr1	52686938	52693673	LOC107053592
chr1	52714603	52726864	LOC107053589
chr1	52727461	53014555	LARGE
chr1	53071986	53277504	SYN3
chr1	53145367	53177831	TIMP3
chr1	53196223	53239054	LOC107053588
chr1	53278103	53291713	FBXO7
chr1	53320931	53336583	BPIFCB
chr1	53336919	53350674	RTCB
chr1	53367656	53370762	ASCL4
chr1	53375575	53393229	PRDM4
chr1	53393744	53408107	PWP1
chr1	53421031	53595726	BTBD11
chr1	53603491	53617895	LOC101749091
chr1	53642388	53676704	CRY1
chr1	53678592	53684369	MTERF2
chr1	53686091	53698882	C1H12ORF23
chr1	53724562	53758037	RIC8B
chr1	53762218	53853743	RFX4
chr1	53861738	53929245	POLR3B
chr1	53931853	53948425	TCP11L2
chr1	53953786	53960713	CKAP4
chr1	53983321	54030434	NUAK1
chr1	54030921	54118547	LOC107053559
chr1	54221852	54246249	C12ORF75
chr1	54262045	54295309	APPL2
chr1	54295350	54334412	KIAA1033
chr1	54341558	54369998	ALDH1L2
chr1	54371086	54375561	C12ORF45
chr1	54375603	54424698	SLC41A2
chr1	54433922	54593321	CHST11
chr1	54616976	54631584	LOC107049021
chr1	54632771	54658954	TXNRD1
chr1	54687131	54711202	NFYB
chr1	54703646	54724548	HCFC2
chr1	54727531	54743455	GLT8D2
chr1	54743479	54753986	TDG
chr1	54745576	54746573	LOC107053535
chr1	54754183	54755463	C1H12ORF73
chr1	54759459	54769305	HSP90B1
chr1	54783944	54785716	LOC107049050
chr1	54784281	54784334	MIR7450
chr1	54793535	54795347	LOC418086
chr1	54798763	54820898	NT5DC3
chr1	54819376	54895220	STAB2
chr1	55016167	55053004	LOC107053530
chr1	55116730	55118741	ASCL1
chr1	55129804	55165880	PAH
chr1	55173072	55202395	THL
chr1	55335204	55383631	IGF1
chr1	55424000	55472057	PARPBP
chr1	55426369	55427759	PMCH
chr1	55472091	55496238	NUP37
chr1	55504104	55519372	CCDC53
chr1	55546585	55561823	DRAM1
chr1	55573744	55614271	GNPTAB
chr1	55614426	55625889	SYCP3
chr1	55623852	55645369	CHPT1
chr1	55651369	55723422	MYBPC1
chr1	55726586	55726658	TRNAV-CAC
chr1	55755823	55766132	SPIC
chr1	55786703	55801602	PARP12
chr1	55804334	56053922	TBXAS1
chr1	55830524	55833594	LOC107053513
chr1	56075421	56198643	HIPK2
chr1	56083453	56083984	LOC107053508
chr1	56084357	56093814	LOC107053510
chr1	56204010	56210404	LOC107053489
chr1	56226533	56364935	KIAA1549
chr1	56373843	56377842	TMEM213
chr1	56383284	56408799	ATP6V0A4
chr1	56409053	56435146	SVOPL
chr1	56434588	56492906	TRIM24
chr1	56501377	56522176	LOC107053481
chr1	56602062	56606637	LOC107053480
chr1	56606803	56640861	AKR1D1
chr1	56666865	56677072	LOC107053479
chr1	56679322	56689950	ZC3HAV1L
chr1	56691591	56709810	LOC418109
chr1	56728354	56787603	KDM7A
chr1	56806320	56827764	SLC37A3
chr1	56827540	56831694	RAB19
chr1	56836116	56858052	MKRN1
chr1	56851324	56859535	LOC107053476
chr1	56860321	56887610	LOC418114
chr1	56888481	56945886	DENND2A
chr1	56947525	56958552	ADCK2
chr1	56959847	56974382	LOC100858131
chr1	56974471	56975260	NDUFB2
chr1	56975890	57058734	BRAF
chr1	57069644	57075859	MRPS33
chr1	57091544	57302451	TMEM178B
chr1	57332260	57365118	AGK
chr1	57366733	57379764	KIAA1147
chr1	57381976	57394887	WEE2
chr1	57385656	57395104	LOC107053475
chr1	57395053	57400622	SSBP1
chr1	57408011	57486932	CREB3L2
chr1	57491601	57699350	DGKI
chr1	57507236	57508548	LOC107053474
chr1	57724423	57794404	PTN
chr1	57854815	57953564	CHRM2
chr1	57923979	57924071	MIR490
chr1	58262001	58299769	MTPN
chr1	58388169	58416893	FAM180A
chr1	58419762	58447397	SLC13A4
chr1	58456261	58462431	C7ORF73
chr1	58628272	58666242	LOC107053473
chr1	58697343	58729907	SYT10
chr1	58878183	58921009	PKP2
chr1	58960268	58974874	YARS2
chr1	58970187	59006589	DNM1L
chr1	59016556	59128395	FGD4
chr1	59138414	59339666	BICD1
chr1	59243810	59246871	LOC107053469
chr1	59247664	59250459	LOC107053470
chr1	59251517	59255347	LOC107053468
chr1	59255371	59259201	LOC101750909
chr1	59379433	59429385	KIAA1551
chr1	59412540	59412648	MIR6700
chr1	59452450	59475534	AMN1
chr1	59476225	59482856	METTL20
chr1	59494140	59604234	DENND5B
chr1	59618210	59633501	FAM60A
chr1	59634267	59634356	MIR1593
chr1	59642710	59650900	LOC101752247
chr1	59650918	59682833	CAPRIN2
chr1	59686329	59733105	IPO8
chr1	59748981	59758327	LOC101747343
chr1	59771469	59922152	TMTC1
chr1	59958542	59990030	ZNF502
chr1	59980646	59985384	LOC101748011
chr1	59990284	60009856	DDX11
chr1	60010694	60049933	WASH1
chr1	60069605	60176826	IQSEC3
chr1	60223281	60258602	SLC6A12
chr1	60257121	60257614	LOC107053441
chr1	60261994	60289087	SLC6A13
chr1	60289236	60299100	LOC107053437
chr1	60298004	60346991	KDM5A
chr1	60349529	60362108	CCDC77
chr1	60368188	60429672	B4GALNT3
chr1	60431745	60475890	NINJ2
chr1	60484836	60500107	LOC107053427
chr1	60503911	60603627	WNK1
chr1	60602417	60617673	RAD52
chr1	60617754	60911130	ERC1
chr1	60924541	60990349	WNT5B
chr1	60953238	60957621	FBXL14
chr1	60991801	60994905	LOC107053404
chr1	60997447	61039866	ADIPOR2
chr1	61038886	61158623	CACNA2D4
chr1	61050761	61052686	CHUNK-1
chr1	61067080	61087851	LRTM2
chr1	61175176	61216706	DCP1B
chr1	61205405	61676340	CACNA1C
chr1	61679204	61701686	IL17RA
chr1	61702794	61707820	CECR6
chr1	61713158	61722798	CECR5
chr1	61725290	61744375	CECR1
chr1	61754952	61846994	CECR2
chr1	61854552	61869769	ATP6V1E1
chr1	61870391	61913299	BCL2L13
chr1	61913635	61932234	BID
chr1	61927953	61935076	LOC107053369
chr1	61934867	62097945	MICAL3
chr1	62114417	62120096	PEX26
chr1	62121852	62125401	TUBA8B
chr1	62130071	62137309	TUBA8A
chr1	62137442	62141431	LOC107053357
chr1	62141505	62155485	USP18
chr1	62158571	62166874	LOC107053352
chr1	62166989	62176587	LOC418168
chr1	62176428	62185445	AKR1B1
chr1	62190356	62197569	LOC418170
chr1	62199783	62207930	AKR1B1L
chr1	62213731	62220812	LOC772271
chr1	62225379	62231308	LOC425137
chr1	62238742	62258388	BPGM
chr1	62263335	62271143	LOC107053343
chr1	62458605	62495064	CALD1
chr1	62496373	62504516	AKR1B10
chr1	62507642	62520357	LOC107054211
chr1	62512382	62517161	LOC107054210
chr1	62531710	62535622	LOC107054209
chr1	62647850	62658713	LOC107054208
chr1	62659915	62767020	RERG
chr1	62813409	62962667	PTPRO
chr1	62965687	63097009	EPS8
chr1	63130298	63139430	STRAP
chr1	63138892	63141017	LOC107054199
chr1	63141076	63194884	DERA
chr1	63198781	63206317	LOC107054197
chr1	63246522	63275501	SLC15A5
chr1	63308935	63315673	MGST1
chr1	63380640	63450118	LMO3
chr1	63942213	63953119	RERGL
chr1	63952670	64233247	PIK3C2G
chr1	64235352	64278321	PLCZ1
chr1	64278396	64279363	CAPZA3
chr1	64403102	64573979	PLEKHA5
chr1	64582383	64588431	LOC107054170
chr1	64589588	64639390	AEBP2
chr1	64801244	64821679	LOC101747667
chr1	64888803	64929886	LOC101747754
chr1	64936661	65180153	PDE3A
chr1	64952075	64962745	LOC107054151
chr1	65190416	65211651	SLCO1C1
chr1	65220700	65239698	SLCO1B1
chr1	65247059	65268788	LOC418189
chr1	65283469	65334646	SLCO1A2
chr1	65318628	65322354	IAPP
chr1	65351681	65366792	PYROXD1
chr1	65362172	65390520	RECQL
chr1	65390756	65403270	GOLT1B
chr1	65402717	65412299	LOC101748166
chr1	65412642	65478872	BCAT1
chr1	65572318	65579501	LOC107054135
chr1	65603947	65619154	LOC107054131
chr1	65660324	66227364	SOX5
chr1	65891957	65892066	MIR6608-1
chr1	65898377	65898486	MIR6608-2
chr1	66243813	66279939	LOC107054127
chr1	66410373	66421538	LOC100859077
chr1	66500887	66534184	ETNK1
chr1	66555293	66624177	C2CD5
chr1	66641628	66757539	ST8SIA1
chr1	66846852	66850146	C3AR1
chr1	66881395	66887919	LOC427933
chr1	66896460	66907191	CMAS
chr1	66925819	67001257	ABCC9
chr1	67008973	67016833	KCNJ8
chr1	67082560	67084286	LOC107054094
chr1	67084357	67094049	LDHB
chr1	67101626	67141992	GYS2
chr1	67167377	67171454	SPX
chr1	67209491	67209545	MIR7451
chr1	67216190	67232542	CASC1
chr1	67232578	67235261	LOC107054093
chr1	67235225	67236249	LYRM5
chr1	67238409	67263413	KRAS
chr1	67267345	67274488	LOC107054089
chr1	67319398	67321817	LOC107054086
chr1	67327980	67344422	LOC107054085
chr1	67359732	67373298	LOC107054082
chr1	67408905	67432904	LOC418209
chr1	67482821	67503302	LOC101750507
chr1	67520576	67525598	LOC107054212
chr1	67547280	67627714	RASSF8
chr1	67606052	67614646	LOC107054076
chr1	67630748	67636410	LOC107054073
chr1	67640636	67644025	BHLHE41
chr1	67665434	67684800	SSPN
chr1	67709476	67984094	ITPR2
chr1	67821220	67824774	LOC107054072
chr1	68006781	68019423	LOC101750972
chr1	68025275	68045131	ASUN
chr1	68045366	68056701	FGFR1OP2
chr1	68060432	68078609	TM7SF3
chr1	68078540	68085723	MED21
chr1	68133105	68136718	LOC107054071
chr1	68136803	68183616	STK38L
chr1	68181580	68192180	LOC107054070
chr1	68192300	68229112	ARNTL2
chr1	68240344	68246235	LOC107054069
chr1	68253569	68353014	PPFIBP1
chr1	68359226	68373670	CYB5R3
chr1	68368755	68392017	ENDOUL
chr1	68378194	68381427	LOC107054068
chr1	68392107	68396063	LOC418222
chr1	68397137	68409951	A4GALT
chr1	68427143	68460888	ARFGAP3
chr1	68466967	68530346	PACSIN2
chr1	68498027	68502433	LOC107054067
chr1	68533672	68560539	TTLL1
chr1	68563240	68578927	BIK
chr1	68577630	68582338	MCAT
chr1	68582313	68592210	TSPO
chr1	68594265	68614441	TTLL12
chr1	68619772	68827088	SCUBE1
chr1	68742122	68745791	LOC101747370
chr1	68879988	68943124	MPPED1
chr1	68955902	68974530	EFCAB6
chr1	69073334	69106817	SULT4A1
chr1	69128972	69152915	PNPLA3
chr1	69153070	69171235	SAMM50
chr1	69177237	69236917	PARVB
chr1	69238769	69260069	PARVG
chr1	69334733	69416977	KIAA1644
chr1	69743348	69746241	LOC101748585
chr1	69762772	69848663	PRR5
chr1	69788391	69798043	LOC107054014
chr1	69864596	69867840	LOC107054013
chr1	69868088	69871658	LOC107054009
chr1	69871933	69875470	LOC107054007
chr1	69875749	69879286	LOC107054002
chr1	69879565	69883102	LOC107054001
chr1	69904874	69982240	ARHGAP8
chr1	69989617	70057583	PHF21B
chr1	70056895	70065050	LOC107053999
chr1	70150383	70151731	LOC107054000
chr1	70276350	70292397	NUP50
chr1	70296055	70375615	KIAA0930
chr1	70415742	70423035	UPK3A
chr1	70454494	70491707	SMC1B
chr1	70491638	70505542	RIBC2
chr1	70543960	70546080	LOC107053998
chr1	70545282	70627627	FBLN1
chr1	70660392	70756368	ATXN10
chr1	70806991	70807655	LOC107053971
chr1	70829990	70852765	LOC107053997
chr1	70844240	70935921	WNT7B
chr1	70966426	70970276	LOC107053996
chr1	71090990	71136494	LOC101749524
chr1	71291481	71291556	MIRLET7A3
chr1	71292310	71292394	MIRLET7B
chr1	71297859	71303298	LOC107053995
chr1	71328541	71330247	LOC107053970
chr1	71328993	71369428	PPARA
chr1	71371312	71391292	CDPF1
chr1	71392187	71398883	PKDREJ
chr1	71398883	71400563	LOC107053967
chr1	71400646	71420452	TTC38L
chr1	71422532	71428868	LOC107053994
chr1	71432056	71451481	TTC38
chr1	71466678	71492263	ZC3HAV1
chr1	71492363	71494589	LOC101749705
chr1	71540708	71673794	ETV6
chr1	71561179	71561284	MIR1727-1
chr1	71720546	71733042	BCL2L14
chr1	71744641	71874154	LRP6
chr1	71875150	71883245	LOC101751329
chr1	71890193	71896378	MANSC1
chr1	71899133	71960634	BORCS5
chr1	71962372	72030637	DUSP16
chr1	72030734	72035937	LOC107053991
chr1	72050789	72060671	CREBL2
chr1	72060841	72078701	LOC100857902
chr1	72108973	72122781	LOC101751545
chr1	72191986	72195618	CDKN1B
chr1	72279672	72284232	LOC101751866
chr1	72301671	72320478	LOC107053979
chr1	72337792	72367327	LOC101747298
chr1	72371014	72393128	MRPS35
chr1	72397254	72412353	MANSC4
chr1	72419789	72432720	KLHL42
chr1	72518721	72531816	PTHLH
chr1	72631732	72634270	LOC107054297
chr1	72634321	72889765	CCDC91
chr1	72949909	72954932	LOC107054286
chr1	72958403	73091761	FAR2
chr1	73087130	73124793	RAD51AP1
chr1	73124794	73151341	C1H12ORF4
chr1	73164271	73175027	FGF6
chr1	73191754	73198373	FGF23
chr1	73210022	73229541	C1H12ORF5
chr1	73237851	73282105	CCND2
chr1	73456357	73476008	RP11-234B24.6
chr1	73504749	73508596	KCNA6
chr1	73534794	73551770	LOC107054250
chr1	73556639	73563606	LOC101748699
chr1	73578212	73600052	LOC107054264
chr1	73642779	73646668	KCNA1
chr1	73688246	73689438	LOC101748911
chr1	73721558	73727277	LOC101748952
chr1	73731718	73738615	KCNA5
chr1	73761193	73781095	LOC107054248
chr1	73783061	73791871	LOC107054307
chr1	73984538	74054787	NTF3
chr1	74111594	74163089	ANO2
chr1	74170164	74172188	LOC107054241
chr1	74220834	74226683	LOC107054260
chr1	74265513	74296805	LOC107054236
chr1	74313215	74319900	LOC107054259
chr1	74319812	74458552	VWF
chr1	74478564	74479633	LOC107054233
chr1	74491442	74515022	CD9
chr1	74522017	74541714	NOBOX
chr1	74542237	74578180	ARHGEF19
chr1	74569876	74577556	LOC107054257
chr1	74585125	74585729	LOC107054310
chr1	74585818	74598114	LOC100858935
chr1	75133234	75140940	LOC107054312
chr1	75159389	75169228	LOC107054318
chr1	75168810	75245779	PRMT8
chr1	75292373	75306931	LOC107054377
chr1	75328236	75336377	LOC107054332
chr1	75347531	75363219	PARP11
chr1	75380959	75521593	TSPAN9
chr1	75501303	75513985	LOC107054376
chr1	75541939	75609009	TEAD4
chr1	75614325	75650230	TULP3
chr1	75650191	75654373	RHNO1
chr1	75650540	75664729	FOXM1
chr1	75669746	75686142	LOC101748260
chr1	75689428	75691689	LOC107054374
chr1	75700813	75717599	ITFG2
chr1	75721961	75736082	FKBP4
chr1	75736196	75749079	LOC101748309
chr1	75758205	75760468	LOC101748645
chr1	75770180	75777788	NECAP1
chr1	75792000	75793628	LOC100857559
chr1	75797267	75834919	FOXJ2
chr1	75835249	75842113	LOC101748787
chr1	75841908	75845797	LOC107054373
chr1	75871064	75879222	SLC2A3
chr1	75899866	75909510	LOC101748883
chr1	75915831	75918614	NANOG
chr1	75956434	75960413	AICDA
chr1	75970218	75991861	MFAP5
chr1	75997214	76071495	RIMKLB
chr1	76081780	76112263	A2ML1
chr1	76142694	76176460	A2ML2
chr1	76187991	76207348	PHC1
chr1	76207573	76214137	M6PR
chr1	76229983	76255770	A2M
chr1	76262382	76274156	LOC107054378
chr1	76274988	76286666	LOC107054379
chr1	76289025	76327246	A2ML3
chr1	76345584	76380642	OVST
chr1	76391282	76430134	OVSTL
chr1	76447763	76447872	MIR6606
chr1	76458677	76464195	LOC107054380
chr1	76476231	76614581	MAN1A2
chr1	76641354	76653698	CD86
chr1	76686629	76763949	CASR
chr1	76767118	76771461	CSTB
chr1	76773164	76778186	CSTA
chr1	76787499	76796808	CCDC58
chr1	76787678	76805656	FAM162A
chr1	76808272	76859608	KPNA1
chr1	76859588	76874657	FBXO40
chr1	76878378	76888333	TAPBPL
chr1	76890114	76918008	VAMP1
chr1	76899439	76910214	SCNN1A
chr1	76900682	76900782	MIR6553
chr1	76919240	76920794	MRPL51
chr1	76920892	76944751	NCAPD2
chr1	76948806	76951302	CNP1
chr1	76952888	76956805	GAPDH
chr1	76959682	76976264	IFFO1
chr1	76983127	76988398	NOP2
chr1	76988781	77010194	CHD4
chr1	77017741	77025341	LOC101750826
chr1	77027939	77036776	LPAR5
chr1	77040547	77059848	ACRBP
chr1	77059835	77061250	LOC101750932
chr1	77069083	77083874	ING4
chr1	77074145	77083767	LOC107054512
chr1	77089834	77115522	ZNF384
chr1	77133672	77151319	PIANP
chr1	77151419	77154549	COPS7A
chr1	77165655	77173127	MLF2
chr1	77172923	77174061	LOC100859057
chr1	77178954	77182478	PTMS
chr1	77194590	77202789	LAG3
chr1	77208503	77219970	CD4
chr1	77226898	77233185	GPR162
chr1	77234367	77256179	P3H3
chr1	77256837	77258980	CDCA3
chr1	77259300	77274528	USP5
chr1	77274758	77277757	TPI1
chr1	77279021	77287404	LRRC23
chr1	77287666	77296901	ENO2
chr1	77302544	77325707	ATN1
chr1	77325963	77327101	C12ORF57
chr1	77328418	77348769	PTPN6
chr1	77348872	77354568	PHB2
chr1	77354687	77356918	RP3-461F17.3
chr1	77357089	77372792	LPCAT3
chr1	77366027	77372577	LOC107054527
chr1	77379603	77388708	C1S
chr1	77392043	77399501	C1R
chr1	77404113	77405744	RBP5
chr1	77405750	77421131	CLSTN3
chr1	77421337	77430642	LOC418298
chr1	77433935	77444965	PEX5
chr1	77446387	77462925	LOC107054533
chr1	77485659	77486939	LOC427948
chr1	77496575	77530022	EPHA1
chr1	77535092	77565531	ZYX
chr1	77546655	77595350	FAM131B
chr1	77560854	77565214	LOC107054541
chr1	77604111	77668170	CLCN1
chr1	77671018	77697022	CASP2
chr1	77697041	77753043	LOC395647
chr1	77698759	77703534	TMEM139
chr1	77760960	77770593	GSTK1
chr1	77774837	77802337	CD163
chr1	77815472	77816407	LOC101749182
chr1	77820601	77822719	LOC107054561
chr1	77824238	77825409	LOC107054558
chr1	77845039	77877648	KEL
chr1	77871341	77876197	LOC107054566
chr1	77904239	77934688	TRPV6
chr1	77977830	78051506	EPHB6
chr1	78071772	78072534	TCRBV11S1A1T
chr1	78077310	78155004	TRBV6-5
chr1	78102264	78105555	PRSS2
chr1	78112687	78116269	LOC107054567
chr1	78117327	78118341	LOC107054569
chr1	78133527	78137394	LOC107054568
chr1	78146240	78149736	LOC107048991
chr1	78166184	78167335	LOC107054571
chr1	78169317	78171165	LOC107054570
chr1	78181022	78182721	LOC107054573
chr1	78183995	78190303	LOC107054572
chr1	78216279	78220318	LOC768817
chr1	78224585	78226007	LOC100857153
chr1	78268667	78280804	LOC769044
chr1	78308310	78318472	LOC100859625
chr1	78318610	78343170	YBX3
chr1	78348231	78351850	SYCE3
chr1	78351375	78375855	STYK1
chr1	78391075	78401001	GABARAPL1
chr1	78407598	78412649	TMEM52B
chr1	78423947	78430724	LOC769174
chr1	78444751	78445641	LOC107054599
chr1	78445493	78447235	LOC100859872
chr1	78465921	78476441	HSD3B2
chr1	78481848	78495507	HAO2
chr1	78612994	78614517	LOC107054607
chr1	78615994	78641572	WARS2
chr1	78659980	78749736	TBX15
chr1	78954540	79047603	SPAG17
chr1	79048610	79056694	LOC107054733
chr1	79097781	79119285	WDR3
chr1	79119317	79141172	GDAP2
chr1	79161586	79170009	FAM46C
chr1	79177407	79181322	DUSP12
chr1	79181777	79210146	ATP6V1A
chr1	79210234	79231225	NAA50
chr1	79210695	79232397	LOC107054727
chr1	79232533	79256355	KIAA2018
chr1	79265615	79306229	SIDT1
chr1	79311191	79344950	SPICE1
chr1	79321019	79321100	TRNAS-AGA
chr1	79324475	79324556	TRNAS-AGA
chr1	79327613	79327694	TRNAS-AGA
chr1	79329057	79329138	TRNAS-AGA
chr1	79354355	79362736	TRIM45
chr1	79362813	79379539	LOC101752024
chr1	79377372	79394373	CTC1
chr1	79396754	79409692	TNFRSF1A
chr1	79411367	79422325	METTL16
chr1	79422433	79486738	POLQ
chr1	79486844	79674211	STXBP5L
chr1	79716590	79769595	GTF2E1
chr1	79769749	79782706	RABL3
chr1	79794983	79813277	HGD
chr1	79816588	79819455	NDUFB4
chr1	79864143	79907705	FSTL1
chr1	79879970	79884239	LOC107054689
chr1	79909065	79924333	LRRC58
chr1	79913750	79916837	LOC107054688
chr1	79931571	79931680	MIR6609
chr1	79932709	79945669	GPR156
chr1	79963060	80102542	GSK3B
chr1	80108731	80141416	MAATS1
chr1	80110774	80113071	LOC107054682
chr1	80119963	80123413	LOC107054680
chr1	80131061	80137139	LOC107054681
chr1	80152053	80153980	COX17
chr1	80154079	80167520	POPDC2
chr1	80168471	80186361	PLA1A
chr1	80196003	80234824	LOC101749284
chr1	80243658	80267671	ATP1A1
chr1	80311162	80327574	MAB21L3
chr1	80329948	80374636	SLC22A15
chr1	80416900	80418200	NHLH2
chr1	80446094	80476826	CASQ2
chr1	80484516	80525818	VANGL1
chr1	80530557	80553409	CHD1L
chr1	80552961	80571124	LOC418339
chr1	80571731	80596772	TMEM39A
chr1	80596018	80621102	B4GALT4
chr1	80596164	80596649	LOC101747354
chr1	80622112	80636473	B4GALT3
chr1	80638461	80665882	LOC408180
chr1	80759493	80759563	MIR3539
chr1	80775518	80787153	UPK1B
chr1	80801074	80804289	C3ORF30
chr1	80804263	80926875	IGSF11
chr1	80879347	80883940	LOC107054648
chr1	81108068	81168703	LOC101750949
chr1	81179490	81202768	LOC107054644
chr1	81463848	81466881	LOC101751152
chr1	81467150	81469138	LOC101751115
chr1	81935134	81945496	LOC101750994
chr1	81944958	81945575	LSAMP
chr1	82082453	82236106	LSAMP
chr1	82260395	82313641	GAP43
chr1	82452340	82454030	LOC107054759
chr1	82479069	82955894	LOC100859265
chr1	82481047	82491471	LOC107054757
chr1	82976704	82989800	DRD3
chr1	83003350	83022163	QTRTD1
chr1	83022144	83046319	KIAA1407
chr1	83023134	83053280	ZDHHC23
chr1	83053387	83116887	GRAMD1C
chr1	83106115	83117020	LOC418355
chr1	83118675	83140107	LOC418356
chr1	83174242	83183543	CLDND1
chr1	83190125	83191977	GPR15
chr1	83204422	83207446	APOV1
chr1	83212371	83226469	ILDR1
chr1	83226560	83272548	CFAP44
chr1	83273137	83317280	BOC
chr1	83374568	83391019	SPIRE1L
chr1	83391782	83397729	C3ORF17
chr1	83398148	83400463	TAF13
chr1	83401658	83406063	GTPBP8
chr1	83407475	83428864	CD200R1L
chr1	83430764	83458738	CD200R1
chr1	83457519	83483626	LOC107054854
chr1	83535305	83558894	CCDC80
chr1	83562541	83574810	SLC35A5
chr1	83574965	83598582	ATG3
chr1	83598691	83641533	F5
chr1	83652266	83664883	SLC19A2
chr1	83665114	83677332	CCDC181
chr1	83676872	83683835	BLZF1
chr1	83683837	83773955	NME7
chr1	83773420	83787119	ATP1B1
chr1	83791481	84059967	LOC107054882
chr1	83828701	83828804	MIR1690
chr1	83908125	83937704	DPT
chr1	83995577	83999551	XCL1
chr1	84082889	84097141	TBX19
chr1	84103030	84112834	SFT2D2
chr1	84112753	84116570	LOC107054893
chr1	84113111	84122596	TIPRL
chr1	84122693	84134962	GPR161
chr1	84135900	84155164	TTF2
chr1	84156487	84156569	TRNAL-CAG
chr1	84156904	84156977	TRNAI-AAU
chr1	84157195	84157268	TRNAT-AGU
chr1	84157533	84157614	TRNAS-AGA
chr1	84157823	84157896	TRNAI-AAU
chr1	84158117	84158188	TRNAH-GUG
chr1	84158304	84158375	TRNAD-GUC
chr1	84159544	84159615	TRNAD-GUC
chr1	84159790	84159863	TRNAI-AAU
chr1	84160186	84160257	TRNAD-GUC
chr1	84160881	84169455	CPOX
chr1	84169545	84173351	LOC101747966
chr1	84176472	84178183	LOC107054827
chr1	84196895	84208901	LOC107054896
chr1	84200327	84252644	ST3GAL6
chr1	84254180	84256249	LOC107054901
chr1	84257313	84344104	COL8A1
chr1	84397993	84409162	LOC107054902
chr1	84407503	84503062	LOC107054903
chr1	84528942	84531793	LOC107054905
chr1	84530862	84573580	DCBLD2
chr1	84565117	84565940	LOC107054904
chr1	84574066	84592690	TMEM30C
chr1	84593270	84656654	CMSS1
chr1	84621650	84818261	FILIP1L
chr1	84819457	84850832	TBC1D23
chr1	84851093	84859849	NIT2
chr1	84859800	84884186	TOMM70A
chr1	84884127	84897415	LNP1
chr1	84910507	84931410	TMEM45A
chr1	84935359	84959787	GPR128
chr1	84962533	84981084	TFG
chr1	84984069	85117219	ABI3BP
chr1	85191501	85193611	LOC107055167
chr1	85204682	85257589	IMPG2
chr1	85258827	85299141	SENP7
chr1	85298966	85303647	FAM172BP
chr1	85304223	85310280	TXNL4B
chr1	85306277	85309269	TRMT10C
chr1	85310442	85319997	PCNP
chr1	85322797	85339979	ZBTB11
chr1	85343215	85347392	RPL24
chr1	85347505	85364585	CEP97
chr1	85369226	85388449	NXPE3
chr1	85395079	85411619	NFKBIZ
chr1	85436478	85459062	LOC107054944
chr1	85462740	85586538	ZPLD1
chr1	85510205	85510278	TRNAI-AAU
chr1	85755035	85755108	TRNAI-AAU
chr1	86010677	86327073	LOC101751304
chr1	86503359	86619331	ALCAM
chr1	86609098	86616210	LOC107054946
chr1	86619186	86621401	LOC101751371
chr1	86643706	86770183	CBLB
chr1	87225428	87369438	BBX
chr1	87353993	87368039	LOC101752020
chr1	87369548	87372928	LOC107054961
chr1	87373024	87376288	LOC107054963
chr1	87376392	87378143	LOC101749410
chr1	87425369	87428633	LOC107054967
chr1	87428737	87431979	LOC107054970
chr1	87434453	87455205	CD47
chr1	87472092	87489141	IFT57
chr1	87489032	87516162	HHLA2
chr1	87489619	87498436	LOC107054990
chr1	87501148	87547719	MYH15
chr1	87548654	87554199	LOC101747300
chr1	87568053	87602011	KIAA1524
chr1	87591754	87593589	LOC107054995
chr1	87595267	87596962	LOC107054994
chr1	87598641	87600334	LOC107049176
chr1	87602325	87634863	SH2D1B
chr1	87640523	87641396	LOC107054996
chr1	87663148	87671475	TRAT1
chr1	87675054	87689431	HJURP
chr1	87705108	87764436	GUCA1C
chr1	87769849	87782348	LOC107054998
chr1	87811110	87820729	LOC418414
chr1	87977080	87988881	LOC107055170
chr1	88155046	88166123	LOC107055175
chr1	88233733	88296062	PVRL3
chr1	88344302	88349573	LOC107055007
chr1	88359959	88398004	LOC107055009
chr1	88376509	88380153	LOC107055011
chr1	88403153	88406010	LOC107055177
chr1	88412110	88436077	PLCXD2
chr1	88472324	88554745	PHLDB2
chr1	88559233	88559295	MIR7446
chr1	88559253	88567396	ABHD10
chr1	88573292	88584475	TAGLN3
chr1	88602538	88632166	TMPRSS7
chr1	88632259	88669156	LOC418421
chr1	88670527	88681232	LOC418423
chr1	88689678	88702152	LOC770026
chr1	88702324	88713888	LOC418424
chr1	88719536	88764174	CD200
chr1	88756373	88767923	BTLA
chr1	88775007	88781931	CGGBP1
chr1	88782358	88820282	RP11-159G9.5
chr1	88820532	88827793	C1H3ORF38
chr1	88841547	88857488	LOC107055178
chr1	88957493	88976425	LOC101749285
chr1	88997933	89014670	LOC101749311
chr1	89111847	89126329	LOC107055179
chr1	89152394	89159174	LOC107055030
chr1	89165086	89386165	EPHA3
chr1	89662850	89695489	PROS1
chr1	89695578	89745220	ARL13B
chr1	89709318	89727914	STX19
chr1	89747236	89766949	NSUN3
chr1	89774344	89774995	LOC107055035
chr1	89784580	89794026	LOC101750039
chr1	90076575	90086396	LOC101750247
chr1	90465303	90478702	LOC101750283
chr1	90714721	91209121	EPHA6
chr1	91211031	91229743	ARL6
chr1	91239455	91332611	CRYBG3
chr1	91331232	91345597	MINA
chr1	91348332	91388342	GABRR3
chr1	91391597	91422860	LOC107055043
chr1	91417539	91498075	DCAF6
chr1	91498485	91505336	MPC2
chr1	91506532	91543831	MPZL1
chr1	91545563	91545634	TRNAP-AGG
chr1	91546044	91546115	TRNAP-CGG
chr1	91546890	91582068	RCSD1
chr1	91590510	91595425	CREG1
chr1	91603992	91650630	CD247
chr1	91651023	91772530	POU2F1
chr1	91779971	91805534	DUSP27
chr1	91809973	91819665	GPA33
chr1	91821813	91834292	MAEL
chr1	91841676	91875365	ILDR2
chr1	91851926	91853979	LOC107055053
chr1	91883036	91887866	ZFP92
chr1	91891813	91904542	LOC101751452
chr1	91904715	91923318	LOC107055058
chr1	91922427	91932287	LOC396098
chr1	91923409	91933147	LOC107055057
chr1	91942103	91953372	CD2
chr1	91958765	91960888	LOC107055061
chr1	91968231	91990014	LOC107055062
chr1	91993959	92059565	PTGFRN
chr1	92065348	92106221	CD101
chr1	92159899	92237030	IGSF3
chr1	92237349	92247867	ADPRH
chr1	92260429	92282947	CD80
chr1	92265609	92271809	LOC107055074
chr1	92284074	92290511	TIMMDC1
chr1	92291339	92306928	POGLUT1
chr1	92306180	92331182	LOC107055073
chr1	92335567	92390384	BCL9
chr1	92351545	92351654	MIR6616
chr1	92396604	92403845	ACP6
chr1	92419108	92420377	LOC107055077
chr1	92426540	92447631	GJA5
chr1	92429439	92445570	LOC107055079
chr1	92445646	92494209	GJA8
chr1	92495016	92518103	GPR89B
chr1	92515592	92524890	PDZK1
chr1	92551993	92554775	LOC101752250
chr1	92557685	92568078	LOC107055085
chr1	92575316	92690693	HTR1F
chr1	92594654	92610532	LOC107055089
chr1	92624888	92640387	LOC107055088
chr1	92850762	92868428	POU1F1
chr1	92870773	92882303	CHMP2B
chr1	92951016	92977019	VGLL3
chr1	93142266	93154477	LOC101747669
chr1	93320468	93976785	CADM2
chr1	93829816	93829900	MIR1806
chr1	94316437	94324047	LOC101747899
chr1	94749775	94752963	LOC107055183
chr1	95004388	95018869	LOC101748072
chr1	95069132	95091138	LOC107055113
chr1	95109022	95291668	GBE1
chr1	95322571	95326030	LOC101748186
chr1	95326951	95328382	LOC107055186
chr1	95637658	95638658	LOC107055187
chr1	95818445	95841914	LOC101748284
chr1	95898555	96604895	ROBO1
chr1	96810457	96812284	LOC100859106
chr1	96887947	97810812	ROBO2
chr1	97238821	97239853	LOC107055143
chr1	97747482	97761226	LOC107055141
chr1	97942746	97966909	LOC418465
chr1	98014582	98035138	LIPI
chr1	98035179	98043062	RBM11
chr1	98043919	98078057	ABCC13
chr1	98081909	98089517	HSPA13
chr1	98116749	98151387	SAMSN1
chr1	98238618	98262343	LOC107055150
chr1	98305419	98313124	LOC107055151
chr1	98317089	98387949	LOC101749375
chr1	98417867	98421809	LOC107055152
chr1	98467194	98512381	LOC101749482
chr1	98586720	98590627	LOC101749567
chr1	98606720	98697017	USP25
chr1	99018041	99018121	MIR99A
chr1	99018794	99018877	MIRLET7C
chr1	99051079	99051168	MIR125B2
chr1	99316802	99348340	CXADR
chr1	99381864	99398667	C1H21ORF91
chr1	99431280	99526519	LOC107055161
chr1	99543957	99573138	CHODL
chr1	99549223	99569282	LOC107055162
chr1	99575861	99632264	TMPRSS15
chr1	99652950	99658013	LOC107055163
chr1	100009088	100022349	LOC101750813
chr1	100705365	100708249	LOC107054837
chr1	100721627	100978559	NCAM2
chr1	101037559	101043412	LOC107055196
chr1	101229063	101230094	LOC101748073
chr1	101430136	101474110	LOC107055198
chr1	101676474	101678784	LOC107055200
chr1	102478086	102487136	MIR155HG
chr1	102485099	102485161	MIR155
chr1	102492039	102501323	MRPL39
chr1	102509794	102543993	JAM2
chr1	102544392	102548543	ATP5J
chr1	102548241	102578190	GABPA
chr1	102610038	102809880	APP
chr1	102882358	102942648	CYYR1
chr1	103026753	103033674	ADAMTS1
chr1	103060976	103107734	ADAMTS5
chr1	103107500	103109903	LOC107055226
chr1	103616376	103633927	LOC107055295
chr1	103639622	103644618	LOC101748718
chr1	103950379	103953447	N6AMT1
chr1	103956431	103984023	LTN1
chr1	103984320	103987928	RWDD2B
chr1	103987792	104008656	USP16
chr1	104009933	104020877	CCT8
chr1	104035449	104065213	MAP3K7CL
chr1	104055635	104067419	LOC107055302
chr1	104075677	104083758	LOC107055303
chr1	104089768	104118358	BACH1
chr1	104118804	104134651	LOC107055306
chr1	104160729	104321294	GRIK1
chr1	104363373	104402889	CLDN17
chr1	104407997	104410838	CLDN8
chr1	104461443	104605701	TIAM1
chr1	104652993	104657432	SOD1
chr1	104659499	104704988	SCAF4
chr1	104732041	104788991	HUNK
chr1	104756553	104756643	MIR1738
chr1	104794215	104806462	LOC107055320
chr1	104844992	104878144	LOC107055324
chr1	104878060	104881808	MIS18A
chr1	104882682	104898373	MRAP
chr1	104900258	104945060	URB1
chr1	104954046	104990597	EVA1C
chr1	104998578	105005906	C1H21ORF59
chr1	105007784	105069684	SYNJ1
chr1	105072910	105098543	PAXBP1
chr1	105101824	105112042	C1H21ORF62
chr1	105180397	105182201	OLIG2
chr1	105237837	105249123	IFNAR2
chr1	105251521	105262186	AP000295.9
chr1	105271218	105290008	IFNAR1
chr1	105302731	105311193	IFNGR2
chr1	105312579	105323600	TMEM50B
chr1	105324444	105327392	DNAJC28
chr1	105330502	105350453	LOC427977
chr1	105352787	105391515	GART
chr1	105392982	105431486	SON
chr1	105431423	105440245	DONSON
chr1	105440345	105461264	CRYZL1
chr1	105461372	105577273	ITSN1
chr1	105581781	105585201	AP000304.12
chr1	105591495	105597735	LOC107055362
chr1	105648474	105695768	MRPS6
chr1	105689759	105692042	LOC107055365
chr1	105770519	105790653	LOC101748003
chr1	105810592	105846139	KCNE2
chr1	105832017	105832132	MIR3524
chr1	105832033	105832116	MIR3525
chr1	105839376	105849790	SMIM11
chr1	105858084	105859440	LOC101748326
chr1	105861413	105869834	LOC107055374
chr1	105878845	105890465	LOC101748386
chr1	105909217	105950029	RCAN1
chr1	105962039	105991538	CLIC6
chr1	106002779	106008129	LOC101748524
chr1	106011547	106165218	RUNX1
chr1	106352627	106356031	LOC101748638
chr1	106401991	106404207	LOC107055392
chr1	106560584	106570968	SETD4
chr1	106570973	106577332	CBR1
chr1	106605861	106605928	MIR7452
chr1	106627912	106631135	LOC107055385
chr1	106632085	106659886	MORC3
chr1	106660091	106681458	CHAF1B
chr1	106700206	106703455	CLDN14
chr1	106796013	106799338	LOC101748821
chr1	106800857	106861256	SIM2
chr1	106860708	106977006	HLCS
chr1	106976872	106978177	LOC107056470
chr1	106982373	106990041	DSCR6
chr1	106997550	107001532	PIGP
chr1	107001635	107061650	TTC3
chr1	107062244	107080274	DSCR3
chr1	107161479	107182204	DYRK1A
chr1	107221324	107385617	KCNJ6
chr1	107516640	107542250	KCNJ15
chr1	107571868	107727563	ERG
chr1	107667781	107672822	LOC107056301
chr1	107729367	107730854	LOC107055477
chr1	107802243	107815381	ETS2
chr1	107931745	107940674	PSMG1
chr1	107942417	107994037	BRWD1
chr1	107997368	108003846	HMGN1
chr1	108003984	108010511	WRB
chr1	108010446	108027612	LCA5L
chr1	108027782	108053517	SH3BGR
chr1	108068315	108084022	B3GALT5
chr1	108080391	108094386	LOC101750362
chr1	108094472	108128394	IGSF5
chr1	108143451	108196164	PCP4
chr1	108235671	108689330	DSCAM
chr1	108844348	108901450	BACE2
chr1	108907699	108919067	FAM3B
chr1	108921257	108942022	MX1
chr1	108943153	108964045	TMPRSS2
chr1	108960854	108963926	LOC107056158
chr1	108980894	108984950	LOC101751349
chr1	108992056	108996026	LOC107056121
chr1	109022619	109043606	RIPK4
chr1	109051107	109055365	LOC107056106
chr1	109070426	109103129	PRDM15
chr1	109103771	109141936	C2CD2
chr1	109149737	109168543	ZBTB21
chr1	109193231	109238196	UMODL1
chr1	109266000	109271371	LOC107055476
chr1	109271707	109290701	LOC101747234
chr1	109319872	109379712	ABCG1
chr1	109383709	109388078	TFF2
chr1	109408032	109424382	TMPRSS3
chr1	109426131	109450584	UBASH3A
chr1	109454431	109462725	RSPH1
chr1	109465008	109511293	SLC37A1
chr1	109521366	109565333	PDE9A
chr1	109577831	109599269	WDR4
chr1	109599303	109606399	NDUFV3
chr1	109623556	109662524	PKNOX1
chr1	109672723	109674268	LOC418543
chr1	109676491	109701073	LOC418544
chr1	109704963	109732461	CBS
chr1	109739105	109754963	U2AF1
chr1	109760462	109766759	LOC107055760
chr1	109772362	109775748	CRYAA
chr1	109780698	109791150	LOC107055742
chr1	109788533	109790483	LOC107055751
chr1	109803320	109805507	LOC107055734
chr1	109870335	109888716	LOC101748713
chr1	109907382	109920133	SIK1
chr1	109922572	109942623	LOC101749103
chr1	109978245	109984340	LOC107055689
chr1	109998571	110032924	HSF2BP
chr1	110033196	110055218	RRP1B
chr1	110069292	110113597	PDXK
chr1	110125416	110141427	LOC107055653
chr1	110162758	110258655	AGPAT3
chr1	110273388	110315911	TRAPPC10
chr1	110316266	110333346	PWP2
chr1	110334467	110341334	C1H21ORF33
chr1	110345973	110376871	LOC418554
chr1	110383415	110393891	ICOSLG
chr1	110510213	110539828	LOC101749503
chr1	110571442	110575294	LOC107055472
chr1	110627960	110630281	LOC101749541
chr1	110628807	110673690	LOC107055592
chr1	110650030	110650127	MIR222
chr1	110650534	110650632	MIR221
chr1	110700040	110711450	LOC107055575
chr1	110723722	110752501	LOC107055565
chr1	110801922	110817463	C1HXORF36
chr1	110830936	110980939	KDM6A
chr1	110987455	111003643	LOC107055549
chr1	111018604	111035154	FUNDC1
chr1	111056475	111115975	EFHC2
chr1	111184533	111204535	NDP
chr1	111228559	111282026	MAOB
chr1	111288195	111331991	MAOA
chr1	111368607	111378909	HEATR7B1
chr1	111544064	111558441	LOC101749881
chr1	111662437	111668775	LOC107056776
chr1	111683427	111695219	LOC101749987
chr1	111729926	111783003	LOC101750030
chr1	111777387	111983664	CASK
chr1	111877626	111886967	GPR82
chr1	111891553	111897268	GPR34
chr1	111995838	112016261	NYX
chr1	112021552	112038995	DDX3X
chr1	112041464	112056885	LOC101750611
chr1	112059923	112065219	LOC107056703
chr1	112065342	112069044	RPL8
chr1	112078329	112176727	USP9X
chr1	112193534	112198521	LOC101750779
chr1	112223451	112228082	LOC107056757
chr1	112228091	112262695	MED14
chr1	112263096	112268266	LOC107056765
chr1	112273187	112282377	ATP6AP2
chr1	112282457	112304013	LOC101750924
chr1	112349429	112354018	LOC107056538
chr1	112378844	112422324	BCOR
chr1	112474240	112486871	LOC107057081
chr1	112482075	112497856	LOC101751364
chr1	112498548	112504661	LOC107057076
chr1	112519737	112523119	LOC101751443
chr1	112625566	112625675	MIR6672
chr1	112635402	112643712	LOC107057061
chr1	112668313	112707049	LOC107057049
chr1	112738605	112739753	MID1IP1
chr1	112766324	112855838	TSPAN7
chr1	112767424	112769932	LOC101751659
chr1	112853920	112855360	LOC107057044
chr1	112898625	112924531	OTC
chr1	112926169	112985737	RPGR
chr1	112994814	113035754	SRPX
chr1	113039522	113117936	SYTL5
chr1	113133105	113139987	DYNLT3
chr1	113149626	113183626	CYBB
chr1	113199116	113214148	XK
chr1	113215605	113251683	LANCL3
chr1	113278216	113282701	LOC107056992
chr1	113283937	113314070	PRRG1
chr1	113325651	113339179	LOC107056924
chr1	113343513	113348692	LOC107056990
chr1	113350799	113354007	LOC107056981
chr1	113357864	113369741	LOC107056965
chr1	113387296	113390923	LOC107057105
chr1	113403041	113666278	C1HXORF59
chr1	113813162	113817341	LOC107056915
chr1	113819440	113821374	LOC107056943
chr1	113937148	113963939	TMEM47
chr1	113985433	113989505	LOC101748044
chr1	113990443	113996789	LOC101749807
chr1	114001837	114016653	LOC101747433
chr1	114226428	114237805	LOC101749197
chr1	114247621	114259443	LOC101751321
chr1	114486908	115483008	DMD
chr1	114491360	114499349	LOC107057229
chr1	115502585	115510376	LOC101748457
chr1	115510445	115512826	LOC107057146
chr1	115518659	115526998	LOC101749256
chr1	115604559	115610906	LOC107057129
chr1	115661656	115703367	TAB3
chr1	115732313	115768596	GK
chr1	115787423	115796478	CXORF21
chr1	115837181	115846178	LOC101747311
chr1	115846154	115850175	LOC107057286
chr1	115909222	115911511	NR0B1
chr1	116001728	116007008	LOC100857426
chr1	116008293	116017903	LOC107057534
chr1	116050200	116756487	IL1RAPL1
chr1	116834950	116836552	LOC107049455
chr1	116836556	116837599	LOC107049453
chr1	116838941	116839745	LOC107049456
chr1	116840769	116843133	LOC107057518
chr1	116846417	116850260	LOC107049458
chr1	116957109	116966627	LOC101749305
chr1	117435547	117444793	LOC100857292
chr1	117491598	117498921	LOC107057525
chr1	117501498	117504542	LOC107057581
chr1	117839213	117844037	ARX
chr1	117846063	118037344	POLA1
chr1	118037360	118038768	LOC101749759
chr1	118039278	118082569	PCYT1B
chr1	118085667	118139548	PDK3
chr1	118141899	118157920	LOC107057637
chr1	118161203	118172056	LOC772218
chr1	118188432	118209333	ZFX
chr1	118209455	118223019	LOC107049214
chr1	118211470	118220243	LOC107049220
chr1	118225281	118238132	EIF2S3L
chr1	118238381	118267358	KLHL15
chr1	118276564	118307777	APOO
chr1	118319065	118321875	SAT1
chr1	118326092	118347016	ACOT9
chr1	118350785	118359451	PRDX4
chr1	118429281	118464052	PTCHD1
chr1	118464789	118478454	LOC107049245
chr1	118578926	118954775	LOC101751067
chr1	118764291	118774902	LOC107049254
chr1	118886260	118985303	PHEX
chr1	118998070	119041184	SMS
chr1	119041353	119050234	LOC107049256
chr1	119060875	119096148	MBTPS2
chr1	119106612	119150922	SMPX
chr1	119166519	119171533	KLHL34
chr1	119170815	119377138	CNKSR2
chr1	119190677	119190749	TRNAV-UAC
chr1	119730261	119800901	RPS6KA3
chr1	119799679	119804903	LOC107057533
chr1	119808225	119814694	LOC107049303
chr1	119817833	119825032	LOC107049310
chr1	119825758	119834931	EIF1AY
chr1	119897705	119934919	MAP7D2
chr1	119942838	119978541	CXORF23
chr1	119980873	120203778	SH3KBP1
chr1	120215414	120287404	MAP3K15
chr1	120288365	120300463	PDHA1
chr1	120301861	120318561	LOC107049353
chr1	120362431	120417429	GPR64
chr1	120418661	120456151	PHKA2
chr1	120458780	120488183	PPEF1
chr1	120491170	120491242	TRNAV-UAC
chr1	120497468	120509406	RS1
chr1	120513399	120638953	CDKL5
chr1	120664375	120733831	SCML2
chr1	120742617	120775783	RAI2
chr1	120872228	120873623	LOC101748580
chr1	120911511	120937767	BEND2
chr1	120935826	120947027	LOC107049447
chr1	120943989	121193073	NHS
[truncated: 18,894 more rows]
