# Supplementary material for: Integrating Omics and CRISPR Technology for Identification and Verification of Genomic Safe Harbor Loci in the Chicken Genome
Source: Biol Proced Online. 2023 Jun 24;25:18. doi: 10.1186/s12575-023-00210-5 (PMC10290409; doi:10.1186/s12575-023-00210-5)
Supplement: Supplementary file 13 — Additional file 13. Images of heterogenous cell pools harboring CMV-EGFP for analyzing by ImageJ software. [file 12575_2023_210_MOESM13_ESM.zip]

Archive with 2 entries (2 files):
- (additional file 13) Legend - Proof version_ESM.docx
- (additional file 13) Proof version-01_ESM.tif
