# Supplementary material for: Integrating Omics and CRISPR Technology for Identification and Verification of Genomic Safe Harbor Loci in the Chicken Genome
Source: Biol Proced Online. 2023 Jun 24;25:18. doi: 10.1186/s12575-023-00210-5 (PMC10290409; doi:10.1186/s12575-023-00210-5)
Supplement: Supplementary file 16 — Additional file 16. Images of isogenous cell clones harboring the DsRed2-ΔCMV-EGFP transgene. [file 12575_2023_210_MOESM16_ESM.zip]

Archive with 2 entries (2 files):
- (additional file 16) Legend - Proof version_ESM.docx
- (additional file 16) Proof version-01_ESM.tif
